# Supplementary material for: Sequence variation at ANAPC1 accounts for 24% of the variability in corneal endothelial cell density
Source: Nat Commun. 2019 Mar 20;10:1284. doi: 10.1038/s41467-019-09304-9 (PMC6427039; doi:10.1038/s41467-019-09304-9)
Supplement: Supplementary file 4 — Supplementary Data 1 [file 41467_2019_9304_MOESM4_ESM.xlsx]

## Sheet: Sheet1
				Choroid RPE		Ciliary Body		Cornea		Iris		Lens		Optic Nerve		Optic Nerve Head		Retina		Sclera		Trabecular Meshwork
Chr	Pos	rs-name	Gene	PLIER	Percentile	PLIER	Percentile	PLIER	Percentile	PLIER	Percentile	PLIER	Percentile	PLIER	Percentile	PLIER	Percentile	PLIER	Percentile	PLIER	Percentile	PLIER	Percentile
2	111726948	rs78658973	ANAPC1	48.3739	66.1661	39.1707	58.2754	43.5154	59.754	32.2062	51.6652	49.1913	65.3876	60.6437	74.7754	66.0175	74.8077	35.4356	50.6702	27.3411	33.1061	39.2724	52.9181
			MERTK	84.2008	84.5087	52.0565	72.9052	37.7529	51.3474	75.6753	85.2043	25.3416	31.5676	37.5599	49.9056	53.6138	66.7004	44.9041	64.4986	50.5593	70.0861	59.2916	72.0669
18	55586154	-	TCF4	122.61	90.8241	57.5023	76.6272	104.738	88.2445	85.8672	87.2035	51.8184	67.2855	97.5038	87.4614	145.189	91.3124	85.2992	86.4388	243.015	97.6231	229.721	95.9372
16	88302168	rs12719930	ZNF469	35.671	49.0073	32.8717	47.1924	42.9884	59.1229	27.83	42.1622	46.9823	63.476	49.6	66.0832	41.3512	53.4617	45.7039	65.4936	58.9961	76.9128	45.072	60.2054
			BANP	67.0976	79.041	50.2257	71.3713	29.6037	37.8553	38.5511	62.5685	48.7991	65.0421	38.311	51.094	37.134	47.3721	39.2806	56.9533	42.4626	60.5647	43.0105	57.6581
17	14650919	rs2323458	HS3ST3B1	9.72687	4.51426	14.4243	10.7651	12.3434	8.34677	22.6719	29.9	13.4688	11.6634	6.87047	2.32622	5.24524	1.52011	54.9329	74.2273	19.3486	17.776	17.2283	14.8464
8	9943404	rs10094779	MIR124-1	NA	NA	NA	NA	NA	NA	NA	NA	NA	NA	NA	NA	NA	NA	NA	NA	NA	NA	NA	NA
			MSRA	44.961	62.3797	46.9779	68.391	38.4393	52.4529	24.8452	35.2941	39.8979	55.5806	62.7129	75.8948	65.3211	74.4207	48.0925	68.3864	29.2116	36.4872	32.9243	42.6735
2	218890289	rs121908120	WNT10A	33.7048	45.4788	52.6735	73.3705	52.9983	68.9438	52.782	75.8856	49.7466	65.8298	57.2295	72.3847	52.6911	65.8529	62.7378	78.8198	53.0975	72.288	48.653	63.8122
9	134545337	rs943423	COL5A1	50.5119	68.1422	41.1964	61.4261	38.1296	51.9738	39.7908	64.365	49.4269	65.5719	54.6869	70.5514	47.871	61.3893	48.6473	69.0681	59.1547	76.9911	53.3535	67.7829
			RXRA	45.939	63.5543	55.1815	75.3052	46.8125	63.4069	42.6127	67.5572	74.1993	77.8249	40.6131	54.9035	50.4422	63.9412	43.9439	63.4714	60.3591	77.7005	58.6786	71.6707
15	100152748	rs72755233	ADAMTS17	50.5468	68.1883	42.5561	63.2272	41.3307	56.7921	36.233	59.2888	41.5615	57.8884	45.161	61.1774	45.6745	59.0124	44.6014	64.1715	57.3797	75.8027	46.661	61.8039
11	122029470	rs76561503	MIR100HG	NA	NA	NA	NA	NA	NA	NA	NA	NA	NA	NA	NA	NA	NA	NA	NA	NA	NA	NA	NA
			BLID	32.2805	42.6828	25.3659	31.4708	32.3411	42.6321	24.9675	35.6074	39.181	54.7469	24.5564	25.7773	42.3192	54.8897	16.0387	13.4967	33.976	45.9901	25.46	28.9419
12	104015054	rs117801489	GLT8D2	17.8864	14.98	15.0817	11.6588	128.542	91.2939	76.4807	85.3839	26.9345	34.5433	26.6866	29.5269	43.2489	55.9768	7.07945	3.07706	97.1975	89.935	104.247	85.9643
