# Supplementary material for: Sequence variation at ANAPC1 accounts for 24% of the variability in corneal endothelial cell density
Source: Nat Commun. 2019 Mar 20;10:1284. doi: 10.1038/s41467-019-09304-9 (PMC6427039; doi:10.1038/s41467-019-09304-9)
Supplement: Supplementary file 5 — Supplementary Data 2 [file 41467_2019_9304_MOESM5_ESM.xlsx]

## Sheet: Sheet1
									POAG									Cell density		CV		HEX		CCT		CH		CRF		IOPg		IOPcc
Variant	Chr	Position	MAF (%)	Minor allele	Major Allele	Gene/ Nearest genes	Coding Effect	Reported P-value	Reported effect	Reported CI		Reference	Replication power	P-value	Effect	CI		P-value	Effect	P-value	Effect	P-value	Effect	P-value	Effect	P-value	Effect	P-value	Effect	P-value	Effect	P-value	Effect
rs7555523	1	165749742	10.623	C	A	TMCO1	intron	6.35e-18	1.42857	1.31837	1.55108	Bailey JN et al. Nat Genet. 2016	1	5.61e-10	1.32839	1.21537	1.45545	0.053127	-0.06	0.59895	-0.016	0.63745	0.015	0.00076552	-0.105	0.0013483	-0.098	0.6213	0.015	5.7199e-05	0.123	3.3321e-07	0.156
rs6445055	3	172274597	21.875	A	G	FNDC3B	intron	0.03	0.92	0.85326	0.99196	Hysi PG et al. Nat Genet. 2014	0.503485	0.0485	0.92398	0.846708	0.999636	0.64983	-0.011	0.055883	0.044	0.0037304	-0.067	9.7171e-06	-0.103	3.0888e-07	-0.117	1.7754e-09	-0.138	5.5366e-05	-0.092	0.052046	-0.044
rs11732100	4	7922963	40.799	T	C	AFAP1	intron	1.98e-10	0.83	0.783692	0.879045	Bailey JN et al. Nat Genet. 2016	0.999266	0.000862	0.89921	0.845926	0.957531	0.63476	0.009	0.37968	-0.017	0.017403	0.046	0.77184	0.006	0.70385	-0.007	0.58613	-0.01	0.48193	-0.013	0.57718	-0.011
rs11969985	6	1922673	12.86	A	G	GMDS	intron	7.7e-10	1.31	1.202	1.42771	Gharahkhani P et al. Nat Genet.2014	0.999999	0.983	0.99903	-0.0768	0.0749	0.10507	0.046	0.25156	-0.032	0.49896	-0.019	0.63938	-0.013	0.44673	0.021	0.72511	-0.01	0.081114	-0.049	0.060826	-0.053
rs2745572	6	1548134	32.495	G	A	FOXC1	intergenic	6.5e-11	0.813008	0.760368	0.862871	Bailey JN et al. Nat Genet. 2016	0.999999	2.6e-05	0.86702	0.815333	0.928333	0.00032518	0.074	0.5751	-0.011	0.2442	-0.024	0.86128	-0.004	0.63414	-0.01	0.070325	-0.036	0.031025	-0.043	0.060481	-0.038
rs10258482	7	116510041	22.886	A	C	CAV1	downstream	5e-10	1.36	1.23439	1.49839	Thorleifsson G et al. Nat Getet. 2010	0.999999	3.9e-06	1.17667	1.09993	1.2659	0.68774	-0.009	0.15897	0.032	0.19985	-0.03	0.25454	0.026	0.063088	-0.042	0.24333	0.027	0.00064375	0.078	5.2078e-05	0.092
rs284489	8	104945792	38.471	G	A	ZFPM2,LRP12	intergenic	8.88e-10	1.61	1.38253	1.8749	Wiggs JL et al. PLoS Genet. 2012	1	0.587	0.98234	0.910565	1.05473	0.47041	0.014	0.12427	-0.03	0.34314	0.018	0.37525	-0.017	0.21504	-0.024	0.37425	-0.017	0.54855	-0.012	0.95049	-0.001
rs1063192	9	22003368	42.129	G	A	CDKN2B	3 prime UTR	2.3e-17	0.7	0.644592	0.760171	Burdon KP et al. Nat Genet. 2011	1	6.05e-06	0.866168	0.819049	0.924121	0.83587	0.004	0.75874	-0.006	0.58454	0.01	0.49902	0.013	0.5657	-0.011	0.83188	-0.004	0.3848	0.017	0.2815	0.02
rs2472493	9	104933567	49.841	G	A	ABCA1	intergenic	2.44e-15	0.79	0.745226	0.837464	Bailey JN et al. Nat Genet. 2016	0.999971	2.22e-08	0.83871	0.790234	0.8929	0.12323	-0.03	0.28829	0.02	0.70079	-0.007	0.96191	-0.001	0.21366	-0.024	0.06148	0.035	0.00011412	0.073	1.1412e-05	0.083
rs12785387	11	120351278	17.56	T	C	ARHGEF12	intron	1.99e-10	1.53	1.3421	1.7442	Springelkamp H et al. Hum Mol Genet. 2015	1	0.00561	1.11897	1.0337	1.2135	0.0251	-0.056	0.04679	0.049	0.39953	-0.021	0.1249	-0.039	0.82798	0.005	0.24173	0.029	0.15032	0.0035	0.22286	0.03
rs7137828	12	111494996	38.083	C	T	SH2B3/ATXN2	intron	9.2e-09	0.847458	0.804153	0.898461	Bailey JN et al. Nat Genet. 2016	0.997355	0.0777	0.945278	0.897325	1.00577	0.38786	0.017	0.38108	-0.017	0.99413	0	0.12609	0.03	0.22323	0.024	0.83817	0.004	0.66813	-0.008	0.29476	-0.02
rs33912345	14	60509819	41.953	C	A	SIX6	missense	1.71e-19	1.31579	1.24281	1.40198	Bailey JN et al. Nat Genet. 2016	1	0.0033	1.09762	1.03224	1.17221	0.66368	0.008	0.79416	0.005	0.34853	-0.018	0.45505	-0.015	0.3375	-0.018	0.17354	-0.026	0.3077	-0.019	0.60046	-0.01
rs3785176	16	8803074	27.768	C	A	PMM2	intron	3.18e-06	1.28	1.1537	1.42012	Chen Y et al. Nat Genet. 2014	1	0.396	0.97015	0.903577	1.04131	0.010864	0.055	0.14674	-0.031	0.20845	0.027	0.49131	-0.015	0.75151	0.007	0.3163	-0.021	0.20511	-0.027	0.22529	-0.026
rs9913911	17	10127866	35.927	G	A	GAS7	intron	5.5e-10	0.83	0.782552	0.880325	Bailey JN et al. Nat Genet. 2016	0.997517	4.6e-12	0.79484	0.738959	0.844566	0.030839	0.043	0.21765	0.024	0.078993	-0.035	0.27322	-0.022	0.87995	-0.003	0.043847	-0.04	0.0048961	-0.055	0.0096836	-0.051
rs35934224	22	19885122	15.444	T	!	TXNRD2	intron	1.08e-09	0.77	0.70792	0.837524	Bailey JN et al. Nat Genet. 2016	0.998999	0.0236	0.90337	0.821313	0.986226	0.14133	0.04	0.71492	-0.01	0.15089	0.038	0.87507	-0.004	0.54374	0.016	0.18336	-0.035	0.033882	-0.056	0.029165	-0.058
