# Supplementary material for: Sequence variation at ANAPC1 accounts for 24% of the variability in corneal endothelial cell density
Source: Nat Commun. 2019 Mar 20;10:1284. doi: 10.1038/s41467-019-09304-9 (PMC6427039; doi:10.1038/s41467-019-09304-9)
Supplement: Supplementary file 6 — Supplementary Data 3 [file 41467_2019_9304_MOESM6_ESM.xlsx]

## Sheet: Sheet1
									CCT									POAG		Cell density		CV		HEX		CH		CRF		IOPg		IOPcc
Variant	Chr	Position	MAF (%)	Minor allele	Major Allele	Gene/ Nearest genes	Coding Effect	Reported P-value	Reported effect	Reported CI		Replication power	Reference	P-value	Effect	CI		P-value	Effect	P-value	Effect	P-value	Effect	P-value	Effect	P-value	Effect	P-value	Effect	P-value	Effect	P-value	Effect
rs10453441	22	45967859	43.001	G	A	WNT7B	intron	6.01e-09	-0.1358	-0.187176	-0.0928237	1	Cuellar-Partida et al. Hum Mol Genet. 2015	0.0002564	-0.071	-0.107566	-0.0324336	0.602	1.01666	0.0031863	-0.057	0.1695	-0.026	0.92223	-0.002	0.059766	-0.036	0.048385	-0.038	0.2886	-0.02	0.79987	-0.005
rs10429294	8	94957094	48.965	T	C	NDUFAF6	intergenic	3.48e-10	-0.0507538	-0.0656179	-0.0343821	0.709591	Iglesias, A. I. et al. Nat. Commun. 2018	0.011934	0.048	0.0109895	0.0890105	0.424	1.02524	0.271	0.021	0.37313	-0.017	0.35785	0.017	0.43712	0.015	0.22313	0.023	0.23465	0.022	0.41059	0.015
rs10471310	5	65253134	37.387	T	C	ADAMTS6	intron	6.12e-14	0.0592965	0.0443324	0.0756676	1	Iglesias, A. I. et al. Nat. Commun. 2018	0.83214	0.004	0	0	0.511	0.97906	0.86287	0.003	0.80679	-0.005	0.59387	0.011	0.31126	0.02	0.20035	0.025	0.44242	0.015	0.8254	0.004
rs10980623	9	110898257	24.41	G	A	LPAR1	intron	5.63e-15	0.0728643	0.0524387	0.0875613	0.885179	Iglesias, A. I. et al. Nat. Commun. 2019	6.313e-06	0.102	0.0565994	0.143401	0.602	0.98072	0.050359	0.044	0.47832	-0.016	0.70263	0.009	0.37947	0.02	0.25316	0.025	0.54785	0.013	0.90132	0.003
rs11350527,rs398082701,rs796732566	3	177588969	40.516	T	TC	TBL1XR1	intergenic	3.54e-11	-0.0547739	-0.0647951	-0.0352049	0.816343	Iglesias, A. I. et al. Nat. Commun. 2019	0.085656	-0.033	-0.0642481	0.00424805	0.0717	1.05901	0.97182	-0.001	0.23099	0.023	0.0056816	-0.053	0.30886	-0.019	0.30875	-0.019	0.82368	0.004	0.48805	0.013
rs11553764	12	104021466	15.629	T	C	GLT8D2	5 prime UTR	2.47e-17	0.089196	0.0691682	0.110832	0.862529	Iglesias, A. I. et al. Nat. Commun. 2020	0.089551	0.046	-0.00780355	0.107804	0.707	0.98412	0.34516	-0.026	0.15312	0.038	0.94764	0.002	0.76698	0.008	0.94233	-0.002	0.60363	-0.014	0.55605	-0.016
rs115781177	2	33123427	6.568	G	A	LTBP1	intron	1.69e-08	0.126633	0.0848231	0.175177	0.9164	Iglesias, A. I. et al. Nat. Commun. 2020	0.072183	0.068	-0.00625958	0.14626	0.233	1.07471	0.45076	0.029	0.42045	-0.03	0.28019	0.041	0.030576	0.081	0.0013093	0.12	0.030184	0.081	0.1964	0.048
rs121908120	2	218890289	2.615	A	T	WNT10A	missense	5.02e-13	-0.288442	-0.368668	-0.211332	0.998347	Iglesias, A. I. et al. Nat. Commun. 2021	4.5025e-11	-0.391	-0.506054	-0.273946	0.616	1.05029	0.094178	-0.1	0.028286	0.129	0.21828	-0.072	0.00035451	-0.209	0.072283	-0.105	0.40673	0.048	0.018083	0.138
rs12912010	15	67174805	16.883	T	G	SMAD3	intron	1.5e-12	0.0633166	0.0433769	0.0766231	0.645136	Iglesias, A. I. et al. Nat. Commun. 2021	0.11611	0.04	-0.0104253	0.0904253	0.153	1.05819	0.060807	-0.048	0.0069983	0.068	0.079123	-0.045	0.025225	0.056	0.022598	0.058	0.076549	0.045	0.39691	0.021
rs13191376	6	45554402	31.106	T	C	RUNX2	downstream	1.55e-08	-0.0517588	-0.0673437	-0.0326563	0.616734	Iglesias, A. I. et al. Nat. Commun. 2022	0.071228	-0.037	-0.0834234	0.00342342	0.227	0.96024	0.0095577	0.054	0.00012657	-0.078	0.0001845	0.077	0.40815	0.017	0.58372	-0.011	0.14875	-0.029	0.076579	-0.036
rs1412710	6	75127487	11.044	T	C	COL12A1	intron	2.42e-08	-0.0567839	-0.0810739	-0.0389261	0.451704	Iglesias, A. I. et al. Nat. Commun. 2023	0.066282	-0.058	-0.123968	0.00396784	0.689	0.9816	0.91272	-0.003	0.049452	-0.061	0.081978	0.054	0.8322	0.007	0.57237	0.018	0.8423	0.006	0.88673	-0.004
rs1931656	6	81900471	49.575	A	T	FAM46A	intergenic	6.32e-15	0.0615829	0.0449188	0.0750812	0.893898	Iglesias, A. I. et al. Nat. Commun. 2024	1.5234e-06	0.093	0.0533358	0.126664	0.526	0.98029	0.51544	0.013	0.5704	0.011	0.55534	-0.011	0.046362	0.038	0.0017222	0.059	0.010869	0.048	0.12757	0.029
rs201512053	3	136419231	27.535	T	TTTTC	STAG1	intron	8.66e-10	-0.0670854	-0.0923759	-0.0476241	0.839338	Iglesias, A. I. et al. Nat. Commun. 2025	0.035349	-0.046	-0.0964817	-0.00351834	0.492	1.03471	0.053353	0.042	0.64716	-0.01	0.15222	-0.031	0.019943	-0.049	0.016729	-0.051	0.10114	-0.035	0.43195	-0.017
rs2106166	7	93039018	45.157	T	A	SAMD9	intergenic	4.63e-08	-0.0449749	-0.0543429	-0.0256571	0.318554	Iglesias, A. I. et al. Nat. Commun. 2025	0.70531	-0.007	-0.0627086	0.0427086	0.377	0.97245	0.078127	0.034	0.72625	-0.007	0.9926	0	0.33752	0.018	0.92765	0.002	0.69879	-0.007	0.38473	-0.017
rs2419835	10	113536805	12.71	C	T	HABP2	intergenic	1.74e-09	-0.0570352	-0.0795214	-0.0404786	0.416376	Iglesias, A. I. et al. Nat. Commun. 2025	0.55927	-0.017	-0.0872567	0.0472567	0.116	0.9297	0.84848	0.006	0.77948	-0.008	0.48554	0.02	0.049074	-0.056	0.196	-0.037	0.93535	-0.002	0.46667	0.021
rs249767	5	142539020	25.362	C	T	FGF1	intergenic	4.6e-09	-0.0520101	-0.0667206	-0.0332794	1	Iglesias, A. I. et al. Nat. Commun. 2025	0.95206	-0.001	0.03	-0.03	0.55	1.02218	0.33524	-0.021	0.29046	-0.023	0.50049	-0.015	0.43919	-0.017	0.56941	-0.012	0.97762	0.001	0.80418	0.005
rs2721051	13	40536747	8.85	T	C	FOXO1	intergenic	2.54e-16	-0.128141	-0.161091	-0.098909	0.962597	Iglesias, A. I. et al. Nat. Commun. 2026	0.0039733	-0.099	-0.168099	-0.031901	0.201	0.9326	0.77745	-0.01	0.55603	0.02	0.31792	-0.034	6.9807e-07	-0.167	1.307e-09	-0.205	0.00044458	-0.118	0.25019	-0.039
rs28789690	4	148156748	5.107	A	G	NR3C2	intron	7.6e-09	-0.0809045	-0.107142	-0.0528583	0.427011	Iglesias, A. I. et al. Nat. Commun. 2026	0.00086756	-0.147	-0.238301	-0.0616986	0.388	0.91494	0.060279	-0.083	0.00011183	0.168	0.00013896	-0.167	0.015012	-0.104	0.002456	-0.13	0.033835	-0.091	0.23101	-0.051
rs3132303	9	134552452	29.366	C	G	COL5A1	intergenic	8.35e-41	0.136935	0.119485	0.160515	0.999997	Iglesias, A. I. et al. Nat. Commun. 2027	2.8614e-08	0.117	0.0776015	0.162398	0.4	0.97119	0.41184	0.017	0.91795	0.002	0.32307	0.021	0.29896	-0.021	0.96743	-0.001	0.16501	0.029	0.04917	0.041
rs34557764	7	66797297	27.688	C	CTT	RABGEF1	intron	9.62e-19	-0.0776382	-0.0977382	-0.0622618	0.929823	Iglesias, A. I. et al. Nat. Commun. 2027	0.010368	-0.055	-0.105655	-0.0143448	0.246	0.94384	0.54896	-0.013	0.56605	-0.012	0.9433	0.002	0.18017	-0.028	0.36949	-0.019	0.91149	-0.002	0.86417	0.004
rs35028368,rs71589496	5	179244141	35.891	GA	G	ADAMTS2	intron	3.69e-08	-0.0600503	-0.0813639	-0.0386361	0.276466	Iglesias, A. I. et al. Nat. Commun. 2028	0.82313	-0.005	-0.0961368	0.0761368	0.395	1.03987	0.15961	-0.028	0.84905	-0.004	0.14378	0.029	0.96908	-0.001	0.74013	-0.007	0.10035	-0.033	0.10934	-0.032
rs35193497	16	88291215	37.299	T	G	ZNF469	intergenic	8.08e-60	-0.145729	-0.168023	-0.131977	1	Iglesias, A. I. et al. Nat. Commun. 2028	4.6225e-13	-0.146	-0.190627	-0.109373	0.0759	0.94355	0.052176	-0.039	0.36946	-0.018	0.13235	0.03	6.9845e-06	-0.089	1.1357e-05	-0.087	0.02881	-0.043	0.72257	-0.007
rs35219424	6	169153458	21.57	A	C	THBS2	intergenic	1.27e-08	-0.0663317	-0.0941292	-0.0458708	0.77664	Iglesias, A. I. et al. Nat. Commun. 2029	0.11574	-0.037	-0.0904253	0.0104253	0.489	1.04331	0.83242	-0.005	0.069418	-0.043	0.24517	0.027	0.43824	-0.018	0.73941	0.008	0.52239	0.015	0.36474	0.021
rs35809595	10	62072169	41.398	A	G	ARID5B	intron	3.4e-14	-0.0610553	-0.0755102	-0.0444898	0.880545	Iglesias, A. I. et al. Nat. Commun. 2029	1.738e-07	-0.102	-0.13748	-0.0625201	0.537	0.98051	0.48521	0.014	0.066969	-0.035	0.29307	0.02	0.00058221	-0.066	4.9425e-08	-0.105	7.7777e-06	-0.085	0.0031686	-0.056
rs3808520	8	23307260	20.8	C	G	LOXL2	intron	2.02e-08	0.0600503	0.0390449	0.0809551	0.615182	Iglesias, A. I. et al. Nat. Commun. 2030	0.25844	0.027	-0.0222021	0.0822021	0.539	1.02396	0.44798	-0.018	0.63197	0.011	0.14101	-0.035	0.15509	0.033	0.57394	0.013	0.52099	-0.015	0.30564	-0.024
rs4608502	2	227269439	33.611	T	C	COL4A3	intron	1.18e-13	-0.0595477	-0.0758559	-0.0441441	0.856195	Iglesias, A. I. et al. Nat. Commun. 2030	0.0025359	-0.061	-0.0988974	-0.0211026	0.00474	1.09975	0.52368	-0.013	0.18959	-0.026	0.0047695	0.057	0.71524	-0.007	0.042059	-0.041	0.003357	-0.058	0.0084469	-0.052
rs4792535	17	14661813	25.963	T	C	HS3ST3B1	intergenic	3.13e-12	-0.0575377	-0.0768648	-0.0431352	0.839309	Iglesias, A. I. et al. Nat. Commun. 2031	0.14288	-0.032	-0.069843	0.00984304	0.73	1.0122	0.080807	-0.038	1.4383e-10	0.138	0.00080526	-0.072	0.02641	0.048	0.12071	0.033	0.59386	0.011	0.79939	-0.005
rs4843040	15	85295405	20.775	T	C	AKAP13	intergenic	1.68e-15	-0.0673367	-0.087233	-0.052767	0.824936	Iglesias, A. I. et al. Nat. Commun. 2031	0.003817	-0.069	-0.117403	-0.0225965	0.54	0.97687	0.002198	-0.073	0.64248	0.011	0.84605	-0.005	0.8827	-0.003	0.40334	-0.02	0.20978	-0.029	0.20169	-0.03
rs4846476	1	218352886	23.57	C	!	TGFB2	intron	4.77e-08	-0.0487437	-0.0679534	-0.0320466	0.516244	Iglesias, A. I. et al. Nat. Commun. 2032	0.22991	-0.027	-0.0789854	0.0189854	0.233	0.95652	0.051619	-0.044	0.17824	0.03	0.22409	-0.027	0.73632	0.008	0.92623	-0.002	0.26958	-0.025	0.20506	-0.028
rs4938174	11	111042516	27.551	A	G	ARHGAP20	intergenic	3.59e-10	0.0567839	0.0412454	0.0787546	0.806557	Iglesias, A. I. et al. Nat. Commun. 2032	1.5616e-08	0.123	0.0783752	0.161625	0.0434	0.93129	0.0941	0.037	0.25743	0.024	0.3281	-0.021	0.013892	0.053	0.0032801	0.063	0.077256	0.038	0.5543	0.013
rs56009602	11	130419717	5.358	T	C	ADAMTS8	intron	1.16e-26	0.177136	0.146981	0.213019	0.986438	Iglesias, A. I. et al. Nat. Commun. 2033	0.0026063	0.127	0.0453897	0.21461	0.574	1.04068	0.73267	0.014	0.092656	0.07	0.38707	-0.036	0.070587	0.075	0.001637	0.131	0.00082742	0.138	0.0096287	0.107
rs56223983	14	81348410	31.982	T	G	STON2	intron	4.14e-09	0.0502513	0.0333336	0.0666664	0.747806	Iglesias, A. I. et al. Nat. Commun. 2034	0.0086382	0.054	0.012703	0.087297	0.806	1.0083	0.092183	-0.035	0.96262	0.001	0.86157	-0.004	0.8942	0.003	0.33226	0.02	0.37599	0.018	0.60041	0.011
rs6445046	3	172215462	23.357	G	T	FNDC3B	intron	1.98e-20	-0.0876884	-0.109045	-0.0709551	0.982869	Iglesias, A. I. et al. Nat. Commun. 2034	5.8951e-06	-0.104	-0.143268	-0.0567323	0.208	1.04982	0.88413	-0.003	0.064767	0.042	0.0088711	-0.06	1.5866e-07	-0.119	2.0847e-10	-0.144	8.1765e-06	-0.1	0.021777	-0.052
rs66720556	9	13559718	12.703	A	T	MPDZ	intergenic	6.06e-12	-0.0673367	-0.0899497	-0.0500503	0.730339	Iglesias, A. I. et al. Nat. Commun. 2035	0.066242	-0.053	-0.103307	0.00330654	0.128	0.93441	0.27719	-0.031	0.97108	-0.001	0.32563	0.028	4.7875e-06	-0.13	0.0106	-0.073	0.65256	0.013	0.018029	0.067
rs7026684	9	4215308	44.024	A	G	GLIS3	intron	1.73e-09	-0.0487437	-0.0662679	-0.0337321	0.759189	Iglesias, A. I. et al. Nat. Commun. 2035	0.10984	-0.031	-0.0667915	0.00679155	0.8	0.99193	0.28338	0.021	0.023792	0.043	0.52514	-0.012	0.48642	-0.013	0.023705	-0.043	0.065688	-0.035	0.14825	-0.027
rs7040970	9	136964561	49.394	C	T	LCN12	intergenic	4.75e-17	0.0726131	0.0536501	0.0863499	0.945272	Iglesias, A. I. et al. Nat. Commun. 2036	0.00036642	-0.068	-0.108533	-0.0314672	0.542	0.98106	0.92873	-0.002	0.9801	0	0.6965	-0.007	0.0036858	-0.055	0.087418	-0.032	0.92408	0.002	0.12808	0.029
rs71313931	22	19972661	32.566	G	C	ARVCF	downstream	3.21e-09	0.0560302	0.0401385	0.0798615	0.976873	Iglesias, A. I. et al. Nat. Commun. 2037	0.50943	0.013	-0.0197494	0.0397494	0.183	1.04575	0.32662	0.02	0.40135	-0.017	0.41352	-0.017	0.078117	-0.035	0.75936	-0.006	0.37738	0.018	0.10661	0.032
rs7308752	12	91133404	9.139	G	A	DCN	intergenic	1.34e-10	-0.0773869	-0.104396	-0.0556036	0.643955	Iglesias, A. I. et al. Nat. Commun. 2038	0.0036428	-0.098	-0.167325	-0.0326747	0.475	1.03997	0.67946	0.014	0.21399	-0.041	0.76191	0.01	0.0042253	-0.094	0.0044642	-0.094	0.14056	-0.048	0.85386	-0.006
rs785422	15	29881682	8.931	T	C	TJP1	intron	5.72e-12	-0.0982412	-0.12846	-0.0715404	0.814953	Iglesias, A. I. et al. Nat. Commun. 2039	1.2358e-06	-0.166	-0.238621	-0.101379	0.668	1.02255	0.77369	-0.01	0.028112	0.074	0.046204	-0.068	0.023706	0.076	0.12774	0.051	0.58645	-0.018	0.14456	-0.049
rs8030753	15	48509738	19.506	T	C	FBN1	intron	2.87e-08	0.0565327	0.0388008	0.0811992	0.620317	Iglesias, A. I. et al. Nat. Commun. 2040	0.44891	0.018	-0.031892	0.071892	0.192	1.05503	0.88194	0.004	0.82932	0.005	0.32081	0.024	0.29562	0.025	0.46454	-0.017	0.2503	-0.027	0.14165	-0.035
rs8133436	21	46099621	4.112	T	C	COL6A2	intron	2.17e-09	0.0907035	0.060513	0.119487	0.401985	Iglesias, A. I. et al. Nat. Commun. 2041	0.086971	0.086	-0.0130711	0.193071	0.878	0.98718	0.40612	-0.041	0.011244	0.125	0.13418	-0.074	0.098482	0.081	0.23678	0.058	0.81587	0.011	0.62641	-0.024
rs930847	15	101018357	22.665	G	T	LRRK1	intron	1.63e-23	0.0914573	0.0723515	0.107649	0.985937	Iglesias, A. I. et al. Nat. Commun. 2042	0.0056095	0.063	0.0175501	0.10245	0.334	0.96478	0.16345	0.032	0.69644	-0.009	0.24538	0.026	0.97535	0.001	0.35069	0.021	0.15531	0.032	0.15298	0.032
rs9506902	13	22669506	29.384	!	A	SGCG	intergenic	1.28e-09	0.0567839	0.0406177	0.0793823	0.814313	Iglesias, A. I. et al. Nat. Commun. 2043	0.0008681	0.071	0.0287927	0.111207	0.44	1.03832	0.88391	-0.003	0.033052	0.045	0.037672	-0.044	0.013538	0.052	0.10538	0.034	0.56587	0.012	0.63253	-0.01
rs96067	1	36106319	21.568	G	A	COL8A2	intron	2.52e-11	-0.0595477	-0.0776223	-0.0423777	0.597237	Iglesias, A. I. et al. Nat. Commun. 2044	0.27411	-0.026	-0.0833061	0.0233061	0.0338	1.08745	0.070253	-0.042	0.029033	0.05	0.36343	-0.021	0.34098	0.022	0.89978	-0.003	0.21643	-0.028	0.1225	-0.035
rs9822953	3	156754282	34.967	C	T	TIPARP	intergenic	5.13e-11	-0.0557789	-0.077905	-0.042095	0.877184	Iglesias, A. I. et al. Nat. Commun. 2045	0.0093412	-0.053	-0.0876804	-0.0123196	0.0126	1.08755	0.88177	0.003	0.93791	-0.002	0.52234	0.013	0.3687	-0.018	0.25965	-0.022	0.41534	-0.016	0.69945	-0.008
rs2034809	15	101015194	46.046	A	!	LRRK1b	intron	2.4e-08	0.08	0.0519015	0.108098	0.975717	Lu Y et al. Nat Genet. 2015	0.00058431	-0.067	-0.109874	-0.0301255	0.816	1.00732	0.27776	0.021	0.26528	-0.022	0.087412	0.033	0.039733	-0.04	0.28102	-0.021	0.9433	-0.001	0.45929	0.014
rs3118520	9	134549749	36.194	G	A	RXRA- COL5A1	intergenic	5.2e-21	-0.13	-0.157092	-0.102908	0.999993	Lu Y et al. Nat Genet. 2015	5.7275e-09	-0.117	-0.160375	-0.0796246	0.344	0.96956	0.51138	-0.013	0.79592	-0.005	0.67643	-0.008	0.33794	-0.019	0.36067	-0.018	0.5154	-0.013	0.72699	-0.007
rs3749260	3	98532018	10.259	A	C	GPR15	5 prime UTR	1.2e-08	-0.12	-0.161265	-0.0787349	0.947394	Lu Y et al. Nat Genet. 2015	0.016539	-0.075	-0.145697	-0.0143028	0.179	1.06826	0.96435	-0.001	0.77188	0.009	0.95751	-0.002	0.31817	0.031	0.49165	-0.021	0.071443	-0.055	0.026211	-0.068
rs752092	15	101241729	31.085	G	A	CHSY1b	intron	5.7e-10	0.09	0.0615416	0.118458	0.985803	Lu Y et al. Nat Genet. 2015	3.1253e-08	0.115	0.0775121	0.162488	0.809	0.99188	0.91918	-0.002	0.30898	0.021	0.82312	0.005	0.013406	0.051	0.016429	0.049	0.10401	0.033	0.52907	0.013
