# Supplementary material for: Sequence variation at ANAPC1 accounts for 24% of the variability in corneal endothelial cell density
Source: Nat Commun. 2019 Mar 20;10:1284. doi: 10.1038/s41467-019-09304-9 (PMC6427039; doi:10.1038/s41467-019-09304-9)
Supplement: Supplementary file 7 — Supplementary Data 4 [file 41467_2019_9304_MOESM7_ESM.xlsx]

## Sheet: Sheet1
								IOP									POAG		Cell density		CV		HEX		CCT		CH		CRF		IOPcc
Variant	Chr	Position	MAF (%)	Minor allele	Major Allele	Gene/ Nearest genes	Coding Effect	Reported P-value	Reported effect	Reported CI		Replication power	P-value	Effect	CI		P-value	Effect	P-value	Effect	P-value	Effect	P-value	Effect	P-value	Effect	P-value	Effect	P-value	Effect	P-value	Effect
rs12150284	17	10127773	35.86	T	C	GAS7	intron	1.7e-77	-0.62	-0.554786	-0.685214	1	0.0036478	-0.057	-0.0185701	-0.0954299	5.99e-13	0.78713	0.018173	0.047	0.23855	0.023	0.086217	-0.034	0.32407	-0.02	0.96026	-0.001	0.048113	-0.039	0.0067037	-0.053
rs2472493	9	104933567	49.841	G	A	ABCA1	intergenic	3.1e-49	0.16	0.138738	0.181262	1	0.00011412	0.073	0.0359175	0.110082	2.22e-08	0.83871	0.12323	-0.03	0.28829	0.02	0.70079	-0.007	0.96191	-0.001	0.21366	-0.024	0.06148	0.035	1.1412e-05	0.083
rs10233003	7	116503608	22.753	A	C	CAV2	intron	1.8e-48	0.226	0.195723	0.256277	1	0.00045379	0.08	0.0352849	0.124715	4.23e-06	1.1762	0.83188	-0.005	0.15335	0.033	0.16962	-0.032	0.23107	0.028	0.075166	-0.041	0.20377	0.029	4.0657e-05	0.094
rs6445055	3	172274597	21.875	A	G	FNDC3B	intron	2.6e-48	0.177	0.153247	0.200753	1	5.5366e-05	-0.092	-0.0472749	-0.136725	0.0485	0.92398	0.64983	-0.011	0.055883	0.044	0.0037304	-0.067	9.7171e-06	-0.103	3.0888e-07	-0.117	1.7754e-09	-0.138	0.052046	-0.044
rs72755233	15	100152748	13.821	A	G	ADAMTS17	missense	3.3e-45	0.305	0.262633	0.347367	1	5.8257e-07	0.137	0.0832628	0.190737	0.374	0.95828	0.83182	-0.006	0.97524	-0.001	0.1155	-0.043	1.2598e-10	0.179	0.00010843	0.106	1.439e-08	0.156	0.00058067	0.094
rs4657476	1	165763424	10.622	C	T	TMCO1	intron	4.1e-45	0.2961	0.254924	0.337276	1	4.9819e-05	0.124	0.0640859	0.183914	5.29e-10	0.75244	0.058135	-0.059	0.60372	-0.016	0.62937	0.015	0.00071729	-0.106	0.0012098	-0.099	0.61408	0.015	2.6723e-07	0.157
rs2797570	10	93285353	47.773	A	G	MYOF	intergenic	1.2e-36	-0.1736	-0.146691	-0.200509	1	0.0033155	-0.056	-0.0186268	-0.0933732	0.132	1.04839	0.1487	0.028	0.89587	-0.003	0.93971	0.001	0.10702	-0.031	0.0056588	-0.053	3.8818e-05	-0.078	0.073211	-0.034
rs4383619	4	7861781	20.403	T	C	AFAP1	intron	5.1e-33	0.55	0.459942	0.640058	1	0.079314	0.041	-0.00479752	0.0867975	4.57e-07	0.82694	0.68969	-0.009	0.88034	0.004	0.96552	-0.001	0.11479	-0.037	0.032242	-0.05	0.74035	-0.008	0.0093814	0.06
rs3829849	9	126628521	38.895	T	C	LMX1B	intron	7e-32	-0.1634	-0.136145	-0.190655	1	0.03763	-0.04	-0.00228707	-0.0777129	5.58e-05	0.87685	0.63411	-0.009	0.95866	0.001	0.2237	0.024	0.48949	-0.014	0.61393	0.01	0.22087	-0.024	0.028851	-0.042
rs10505102	8	107276121	12.168	A	T	ANGPT1	intron	1.5e-31	-0.2304	-0.191757	-0.269043	1	0.083332	-0.051	0.00672456	-0.108725	0.276	0.94979	0.60364	0.015	0.13587	0.044	0.75151	0.009	0.79244	-0.008	0.57062	0.023	0.32158	-0.029	0.10332	-0.048
rs2224492	9	4237546	29.81	G	A	GLIS3	intron	3.6e-30	0.11	0.0911093	0.128891	0.999655	0.00026241	0.075	0.0347242	0.115276	0.826	1.00737	0.83152	0.004	0.0022163	-0.064	0.039795	0.043	0.064567	0.039	0.38456	0.018	0.00052971	0.072	0.0016449	0.065
rs1681630	11	47947600	37.429	T	C	PTPRJ	intergenic	9.5e-30	0.144	0.119085	0.168915	1	0.29205	0.021	-0.0180648	0.0600648	0.596	0.98286	0.79461	0.005	0.19121	0.026	0.0048842	-0.055	0.37914	0.017	0.83214	-0.004	0.78374	0.005	0.22224	0.024
rs199800298	11	120477874	45.265	A	!	ARHGEF12	intron	1.3e-27	0.13	0.1066	0.1534	1	0.0024647	0.056	0.0197474	0.0922526	0.0147	1.11449	0.089435	-0.032	0.55567	0.011	0.98171	0	0.058528	-0.036	0.60578	-0.01	0.19058	0.025	0.0019143	0.058
rs78454115	16	77566014	6.664	C	G	ADAMTS18	intergenic	1.9e-27	0.296	0.242551	0.349449	1	0.0089766	0.102	0.0254886	0.178511	0.0549	1.12262	0.19998	-0.051	0.75525	-0.012	0.34956	0.037	0.15321	0.057	0.33171	0.038	0.0096872	0.101	0.028655	0.085
rs448203	17	77498983	33.56	C	T	SEPT9	3 prime UTR	2.3e-27	-0.1506	-0.123362	-0.177838	1	0.026983	-0.044	-0.00500849	-0.0829915	0.497	1.02226	0.19754	-0.026	0.14382	-0.029	0.70292	0.008	0.027458	-0.045	0.069163	-0.036	0.0057033	-0.055	0.15691	-0.028
rs2745572	6	1548134	32.495	G	A	FOXCUT	intergenic	2.4e-27	-0.11	-0.090098	-0.129902	0.999813	0.031025	-0.043	-0.00392272	-0.0820773	2.6e-05	0.86702	0.00032518	0.074	0.5751	-0.011	0.2442	-0.024	0.86128	-0.004	0.63414	-0.01	0.070325	-0.036	0.060481	-0.038
rs10821953	10	62069120	41.131	A	T	ARID5B	intron	1.4e-26	-0.1445	-0.117957	-0.171043	1	2.946e-06	-0.089	-0.051683	-0.126317	0.472	0.97731	0.65374	0.009	0.081853	-0.034	0.34876	0.018	2.5245e-08	-0.109	0.2847	-0.021	2.047e-08	-0.108	0.001756	-0.06
rs3740689	11	47359042	43.552	G	A	SPI1	intron	2.6e-26	0.1476	0.120341	0.174859	1	0.059738	0.036	-0.00147764	0.0734776	0.46	0.97684	0.31498	-0.02	0.63085	0.009	0.26666	-0.021	0.13907	0.029	0.81048	0.005	0.1398	0.028	0.067832	0.035
rs1700874	1	219009516	7.58	G	A	LYPLAL1-AS1	intergenic	2.7e-26	-0.2813	-0.229331	-0.333269	1	0.011179	-0.089	-0.0202431	-0.157757	0.0925	0.90089	0.92645	-0.003	0.040118	-0.073	0.30057	0.037	0.58526	-0.02	0.74083	0.012	0.14756	-0.051	0.014299	-0.086
rs56009602	11	130419717	5.358	T	C	ADAMTS8	intron	3.6e-25	0.321	0.260296	0.381704	1	0.00082742	0.138	0.0571017	0.218898	0.574	1.04068	0.73267	0.014	0.092656	0.07	0.38707	-0.036	0.0026063	0.127	0.070587	0.075	0.001637	0.131	0.0096287	0.107
rs4865762	5	53287101	42.801	A	C	LOC257396	intergenic	9.2e-25	-0.11	-0.0890156	-0.130984	0.999943	0.034374	-0.04	-0.00294295	-0.077057	0.887	1.00448	0.23767	-0.023	0.12364	0.03	0.43721	-0.015	0.15851	-0.027	0.0001173	-0.074	0.00023181	-0.07	0.55771	-0.011
rs4963153	11	791462	48.39	G	A	SLC25A22	3 prime UTR	2e-24	-0.1451	-0.117216	-0.172984	1	0.40022	0.016	-0.0212788	0.0532788	0.392	0.97342	0.045318	0.038	1.2265e-07	-0.099	0.028757	0.041	0.66209	0.008	0.50821	0.012	0.60214	0.01	0.62583	0.009
rs9938149	16	88298034	41.287	C	A	ZNF469	intergenic	4.2e-24	-0.143	-0.115323	-0.170677	1	0.088166	-0.033	0.00493209	-0.0709321	0.0276	0.93171	0.096073	-0.033	0.55446	-0.012	0.080094	0.034	1.124e-13	-0.147	6.6054e-06	-0.088	4.6035e-05	-0.079	0.90937	0.002
rs1831902	9	13558318	13.153	C	T	LINC01235	intergenic	5.8e-22	-0.1	-0.0796533	-0.120347	0.956807	0.55656	0.016	-0.0373371	0.0693371	0.0545	1.08763	0.31471	-0.029	0.96431	-0.001	0.30691	0.029	0.072647	-0.051	2.9685e-06	-0.13	0.013	-0.07	0.011254	0.071
rs534975221	1	11097186	0.345	A	G	ANGPTL7	intron	1.9e-21	-0.7542	-0.598766	-0.909634	0.998497	0.07396	-0.272	0.0263557	-0.570356	0.00253	0.44349	0.91139	-0.017	0.85093	0.029	0.88833	-0.022	0.40295	-0.128	0.071688	-0.274	0.045203	-0.307	0.28293	-0.164
rs10071507	5	65342512	35.751	C	T	ADAMTS6	intron	4.3e-21	0.14	0.110886	0.169114	1	0.093559	0.033	-0.00557082	0.0715708	0.998	1.00008	0.31747	0.02	0.33744	0.019	0.72844	-0.007	0.25398	0.023	0.022126	0.045	0.0054242	0.055	0.60741	0.01
rs77542162	17	69085137	2.504	G	A	ABCA6	missense	8.2e-21	0.452	0.357321	0.546679	1	0.10381	0.097	-0.0198778	0.213878	0.765	1.03092	0.12855	0.092	0.50351	-0.04	0.851	0.011	0.015515	0.147	0.0001546	0.227	0.00016827	0.226	0.94496	0.004
rs6968419	7	116183330	43.653	G	A	TFEC	intergenic	2.7e-20	-0.12	-0.0945186	-0.145481	0.999992	0.0011603	-0.062	-0.0245915	-0.0994085	0.0651	0.94281	0.29499	0.02	0.44793	0.015	0.47493	-0.014	0.11987	-0.03	0.4367	0.015	0.19258	-0.025	0.00027809	-0.069
rs148766287	21	45984508	3.053	G	C	COL6A1	intron	2.7e-19	-0.5394	-0.421673	-0.657127	1	4.1939e-05	-0.239	-0.12465	-0.35335	0.858	0.98128	0.50257	-0.04	0.79829	-0.015	0.038229	0.122	0.044342	-0.12	1.189e-07	-0.31	2.3172e-10	-0.371	0.058653	-0.11
rs12471183	2	152510313	43.155	T	C	FMNL2	intron	4.9e-19	-0.12	-0.093616	-0.146384	0.999992	0.14296	-0.028	0.00946441	-0.0654644	0.00247	1.10041	0.00083899	0.065	0.66818	-0.008	0.69704	-0.007	0.057726	0.037	0.36678	0.017	0.97639	-0.001	0.096007	-0.032
rs3791979	2	217802649	36.672	T	C	TNS1	3 prime UTR	2.4e-17	-0.117	-0.0899339	-0.144066	0.99998	0.029612	-0.043	-0.00425488	-0.0817451	0.0245	1.07675	0.15098	0.029	0.86765	-0.003	0.39942	-0.017	0.096912	-0.033	0.4929	-0.013	0.022762	-0.045	0.066344	-0.036
rs72932713	18	55519680	3.73	C	T	TCF4	intron	4.6e-17	-0.2496	-0.191336	-0.307864	0.999055	0.1877	-0.065	0.0317046	-0.161705	0.437	0.94336	2.1572e-07	-0.265	0.070695	0.091	8.5838e-09	-0.292	0.11037	0.082	0.000749	-0.168	0.0063445	-0.136	0.84784	0.01
rs115179432	2	33123612	6.568	G	A	LTBP1	intron	2.1e-16	0.17	0.129446	0.210554	0.995183	0.030212	0.081	0.00774756	0.154252	0.241	1.07338	0.45116	0.029	0.42034	-0.03	0.27988	0.041	0.07201	0.068	0.030595	0.081	0.0013118	0.12	0.19652	0.048
rs2721051	13	40536747	8.85	T	C	FOXO1	intergenic	2.1e-16	-0.1917	-0.14597	-0.23743	0.99989	0.00044458	-0.118	-0.0521477	-0.183852	0.201	0.9326	0.77745	-0.01	0.55603	0.02	0.31792	-0.034	0.0039733	-0.099	6.9807e-07	-0.167	1.307e-09	-0.205	0.25019	-0.039
rs11795079	9	134065012	16.235	C	T	BRD3	intron	3.5e-16	0.153	0.116226	0.189774	0.99996	0.0014297	0.081	0.0312099	0.13079	0.728	1.01471	0.42715	-0.021	0.099417	0.042	0.65425	0.011	0.0003455	0.093	0.0041017	0.073	0.00010297	0.099	0.03626	0.053
rs7924522	11	128510847	29.399	C	A	ETS1	intron	1.1e-15	-0.116	-0.0876337	-0.144366	0.99995	0.0010866	-0.067	-0.0268052	-0.107195	0.0056	1.09936	0.42087	-0.017	0.18597	0.028	0.047869	-0.041	0.4027	0.018	0.052618	0.04	0.51357	-0.014	4.2353e-05	-0.085
rs7426380	2	55867875	34.85	G	A	EFEMP1	intron	1.4e-15	0.1	0.0754554	0.124545	0.999084	0.00025738	0.072	0.0333878	0.110612	0.0742	1.05862	0.23674	-0.024	0.93317	-0.002	0.74623	0.007	0.013643	0.05	0.39878	-0.017	0.036102	0.042	0.00018697	0.074
rs6437582	3	105354628	41.313	A	C	ALCAM	intergenic	1.5e-15	-0.111	-0.0837264	-0.138274	0.999953	0.10972	-0.03	0.00676257	-0.0667626	0.0272	1.07316	0.3022	0.02	0.9334	-0.002	0.55113	-0.011	0.0013436	0.062	0.67845	-0.008	0.1187	-0.03	0.15692	-0.027
rs4608502	2	227269439	33.611	T	C	COL4A3	intron	1.7e-15	-0.114	-0.0859348	-0.142065	0.999842	0.003357	-0.058	-0.0192411	-0.0967589	0.00474	1.09975	0.52368	-0.013	0.18959	-0.026	0.0047695	0.057	0.0025359	-0.061	0.71524	-0.007	0.042059	-0.041	0.0084469	-0.052
rs76020419	8	6502768	3.614	T	G	ANGPT2	3 prime UTR	1.7e-15	-0.2949	-0.2223	-0.3675	0.999917	0.85893	0.009	-0.0902481	0.108248	0.621	1.04212	0.88007	0.008	0.967	-0.002	0.54946	-0.031	0.019566	0.12	0.0083851	0.134	0.048297	0.101	0.3528	-0.047
rs34778574	20	11169946	2.998	C	T	LOC339593	intergenic	1.9e-15	-0.289	-0.217729	-0.360271	0.999044	0.70089	-0.022	0.0902568	-0.134257	0.459	0.93626	0.93143	0.005	0.23412	0.068	0.0013943	-0.184	0.35222	0.054	0.067143	0.104	0.44577	0.044	0.26769	-0.063
rs6741499	2	28146569	24.656	T	C	BRE	intron	3.9e-15	0.122	0.0915703	0.15243	0.999774	0.21863	0.027	-0.0160181	0.0700181	0.168	1.05046	0.66084	-0.01	0.77265	-0.006	0.96693	0.001	0.51418	0.014	0.14791	0.032	0.041129	0.045	0.54507	0.013
rs113542380	2	43237679	5.066	A	G	THADA	intron	4e-15	0.202	0.151596	0.252404	0.997774	0.027112	0.092	0.0104036	0.173596	0.127	1.10086	0.48253	-0.03	0.34124	0.04	0.56617	0.024	0.11649	0.067	0.89581	-0.003	0.15689	0.059	0.047956	0.083
rs327712	7	81206741	44.16	G	C	LOC105369146	intergenic	5.6e-15	-0.1118	-0.0837521	-0.139848	0.999987	0.65375	-0.008	0.0269564	-0.0429564	1.47e-05	0.86993	0.44181	0.015	0.16788	-0.026	0.40455	0.016	0.79507	0.005	0.56006	0.011	0.75099	0.006	0.49289	-0.013
rs6431539	2	237452065	28.849	T	G	LOC105373957	intergenic	6.4e-15	-0.1211	-0.0906534	-0.151547	0.999912	0.0001155	-0.081	-0.0398223	-0.122178	0.586	0.98084	0.34112	-0.021	0.54906	0.013	0.13479	0.032	0.0063721	-0.059	0.0010399	-0.069	1.34e-05	-0.092	0.016281	-0.051
rs35195	16	64991815	34.429	A	G	CDH11	missense	6.7e-15	-0.1091	-0.08165	-0.13655	0.999888	0.57201	-0.011	0.027153	-0.049153	0.026	0.92914	0.83387	-0.004	0.33017	-0.019	0.014431	0.049	0.26303	0.022	0.77123	0.006	0.99106	0	0.38278	-0.017
rs9378671	6	2040937	24.585	C	T	GMDS	intron	7.3e-15	-0.1194	-0.0893166	-0.149483	0.999807	0.030937	-0.047	-0.00430999	-0.08969	0.0208	0.91784	0.65103	0.01	0.59549	-0.012	0.63776	-0.01	0.37356	-0.02	0.65471	-0.01	0.141	-0.032	0.061176	-0.041
rs3743860	16	89752083	44.2	C	T	FANCA	intron	1.5e-14	-0.1101	-0.0820291	-0.138171	0.999941	0.00072259	-0.064	-0.026897	-0.101103	0.314	0.96855	0.45205	0.014	0.69154	0.008	0.061659	-0.036	0.66595	-0.008	0.58902	0.01	0.054298	-0.036	0.00038852	-0.067
rs11039798	11	48518671	16.513	A	G	OR4A47	intergenic	1.7e-14	0.16	0.119121	0.200879	0.999995	0.12056	0.039	-0.010239	0.088239	0.913	0.99516	0.38496	-0.022	0.038186	0.052	0.022354	-0.058	0.40821	0.021	0.67097	0.01	0.60438	0.013	0.055739	0.048
rs11918217	3	186472897	38.822	T	C	LOC253573	intergenic	2e-14	0.1019	0.0757944	0.128006	0.999114	0.38724	-0.017	0.0215366	-0.0555366	0.00236	0.9076	0.9355	-0.002	0.25508	0.022	0.53733	-0.012	0.4506	-0.015	0.18231	0.026	0.56847	0.011	0.14752	-0.028
rs274136	1	36113857	6.792	G	A	COL8A2	intron	2.2e-14	-0.2226	-0.165481	-0.279719	0.99992	0.10601	-0.062	0.0131799	-0.13718	0.184	0.91794	0.015212	-0.095	0.0055837	0.108	0.28415	-0.042	0.87435	-0.006	0.61349	-0.019	0.21423	-0.048	0.20773	-0.048
rs840464	5	122081768	49.853	G	T	LOX	upstream gene	6.4e-14	0.1004	0.0741608	0.126639	0.999594	0.12366	0.029	-0.00791889	0.0659189	0.206	0.96119	0.24643	-0.022	0.90936	-0.002	0.99451	0	0.86843	0.003	0.9334	0.002	0.26093	0.021	0.12633	0.029
rs8009633	14	52920118	27.983	C	G	FERMT2	intron	1.2e-13	-0.117	-0.0860809	-0.147919	0.999889	0.85052	-0.004	0.0376014	-0.0456014	0.0402	0.92791	0.7396	-0.007	0.71044	0.008	0.30655	-0.022	0.4085	0.018	0.053078	0.041	0.40018	0.018	0.30348	-0.022
rs7405453	17	81648542	34.407	A	G	TSPAN10	3 prime UTR	1.5e-13	0.1041	0.0764796	0.13172	0.9985	0.076065	0.036	-0.00377477	0.0757748	0.045	1.09889	0.78237	-0.006	0.24117	0.024	0.010715	-0.052	0.13459	0.031	0.46254	-0.015	0.61752	0.01	0.031878	0.043
rs12526513	6	82068832	46.617	T	C	IBTK	intergenic	2.4e-13	-0.107	-0.0783669	-0.135633	0.999922	0.024775	-0.043	-0.00545701	-0.080543	0.304	1.03257	0.96637	0.001	0.39937	-0.016	0.86812	0.003	8.791e-05	-0.076	0.15598	-0.027	0.010269	-0.049	0.089447	-0.032
rs1726140	6	111650183	40.299	C	T	FYN	intergenic	2.7e-13	-0.103	-0.0753776	-0.130622	0.999435	0.076146	-0.034	0.00357543	-0.0715754	0.612	0.98391	0.51964	0.013	0.73391	0.007	0.30098	0.02	0.99681	0	0.85867	-0.003	0.29706	-0.02	0.098719	-0.032
rs61137716	11	49601652	0.984	T	G	LOC440040	intergenic	2.8e-13	0.118	0.0863338	0.149666	0.225664	0.944	-0.007	0.188321	-0.202321	0.944	0.99661	0.53698	0.058	0.045142	-0.188	0.22719	0.114	0.079172	0.166	0.005067	0.26	0.071505	0.168	0.29635	-0.097
rs1042499	15	89785074	4.733	C	T	ANPEP	3 prime UTR	3e-13	0.22	0.160886	0.279114	0.997733	0.11134	0.073	-0.0168631	0.162863	0.174	0.90588	0.46578	-0.034	0.90844	-0.005	0.11473	0.073	0.11287	0.075	0.004147	0.133	0.0080896	0.123	0.59627	0.024
rs11230523	11	55648142	18.739	T	C	OR4S2	upstream gene	3.3e-13	0.15	0.109624	0.190376	0.999996	0.41406	0.019	-0.0265942	0.0645942	0.63	0.97923	0.53068	-0.015	0.36791	0.021	0.067148	-0.043	0.89325	0.003	0.37029	-0.023	0.99767	0	0.18358	0.031
rs11553764	12	104021466	15.629	T	C	GLT8D2	5 prime UTR	3.7e-13	0.135	0.0985843	0.171416	0.999385	0.60363	-0.014	0.0388518	-0.0668518	0.707	0.98412	0.34516	-0.026	0.15312	0.038	0.94764	0.002	0.089551	0.046	0.76698	0.008	0.94233	-0.002	0.55605	-0.016
rs77059113	2	43445369	4.389	G	T	THADA	intron	4.2e-13	0.19	0.138627	0.241373	0.986951	0.064302	0.084	-0.00499074	0.172991	0.261	1.07617	0.56928	-0.026	0.28945	0.048	0.90844	0.005	0.40959	0.038	0.57697	0.025	0.17878	0.061	0.11823	0.071
rs116946461	21	45734434	4.745	A	C	LOC100129027	intergenic	4.9e-13	-0.3595	-0.262016	-0.456984	1	0.010744	-0.118	-0.0273346	-0.208665	0.737	1.02909	0.11523	-0.075	0.8547	0.009	0.072559	0.085	0.49512	-0.032	0.0032516	-0.137	9.5429e-05	-0.182	0.2013	-0.059
rs9544020	13	75679111	48.287	A	G	LMO7	intron	7.5e-13	-0.098	-0.0712106	-0.124789	0.999487	0.11573	-0.03	0.00738195	-0.0673819	1.53e-07	1.17885	0.13618	0.029	0.94727	0.001	0.68842	-0.008	0.12364	-0.03	0.64576	-0.009	0.17379	-0.026	0.18705	-0.025
rs28872512	11	55037517	15.384	A	G	TRIM48	intergenic	9.7e-13	0.145	0.105166	0.184834	0.999874	0.46999	0.018	-0.0308308	0.0668308	0.72	0.98406	0.41531	-0.021	0.23008	0.031	0.07228	-0.046	0.66231	0.011	0.29356	-0.027	0.88265	-0.004	0.20594	0.032
rs4420855	3	188339419	31.106	G	A	LPP	intron	9.7e-13	-0.1094	-0.0793463	-0.139454	0.998797	0.78528	0.006	-0.0371647	0.0491647	0.016	0.91991	0.95435	-0.001	0.28692	0.022	0.93671	-0.002	0.5067	0.014	0.95363	-0.001	0.80902	0.005	0.75339	0.006
rs78744550	11	46928050	15.955	C	T	C11orf49	intergenic	9.8e-13	0.144	0.104433	0.183567	0.999875	0.60168	-0.013	0.0358136	-0.0618136	0.000873	1.15051	0.39866	-0.021	0.12147	0.039	0.063656	-0.047	0.97693	-0.001	0.45925	-0.019	0.2902	-0.027	0.88076	-0.004
rs77844865	5	108738528	7.946	C	T	FER	intergenic	1.2e-12	-0.1725	-0.124916	-0.220084	0.997553	0.23823	-0.042	0.0277969	-0.111797	0.261	0.9361	0.034788	-0.076	0.41899	0.029	0.23971	-0.042	0.55068	-0.022	0.11095	-0.057	0.094073	-0.06	0.67425	-0.015
rs5754198	22	32666245	7.476	T	G	SYN3	intron	1.6e-12	-0.2368	-0.171111	-0.302489	0.999998	0.00039625	-0.129	-0.0576281	-0.200372	0.0016	0.80053	0.28383	0.04	0.048427	0.073	0.076163	-0.066	0.61721	0.019	0.3769	0.032	0.062808	-0.068	0.00024	-0.134
rs17030613	1	112648185	19.842	C	A	CAPZA1	intron	1.8e-12	0.115	0.0830246	0.146975	0.998905	0.24116	0.028	-0.0188223	0.0748223	0.00962	1.10427	0.0033544	-0.07	0.13699	0.035	0.28883	-0.025	0.85335	-0.004	0.89602	0.003	0.46231	0.017	0.28351	0.025
rs34629349	17	4926265	37.159	C	A	GP1BA	intergenic	2e-12	0.11	0.079351	0.140649	0.999849	0.0038809	0.057	0.0183116	0.0956884	0.393	0.97239	0.9973	0	0.020259	-0.046	0.020714	0.046	0.020672	0.046	0.03232	0.042	0.0017725	0.062	0.057058	0.037
rs1042602	11	89178528	30.028	A	C	TYR	missense	2.1e-12	0.096	0.0692259	0.122774	0.993597	0.82396	0.005	-0.0390539	0.0490539	0.947	1.00222	0.81242	-0.005	0.71134	-0.008	0.49004	-0.014	0.04288	0.043	0.23093	0.025	0.44322	0.016	0.77091	-0.006
rs9910365	17	60853058	15.883	G	A	BCAS3	intron	2.5e-12	0.136	0.097938	0.174062	0.999656	0.59238	-0.014	0.0372523	-0.0652523	5.68e-05	1.18497	0.057361	-0.05	0.029134	-0.057	0.035726	0.055	0.0031205	-0.077	0.68519	-0.01	0.579	-0.014	0.75241	-0.008
rs11246610	11	54601019	14.848	T	C	OR4C46	downstream gene	2.8e-12	0.141	0.101449	0.180551	0.99977	0.48243	0.018	-0.0322278	0.0682278	0.785	0.98775	0.51056	-0.017	0.22434	0.032	0.060186	-0.049	0.5408	0.016	0.75095	0.013	0.98977	0	0.24059	0.031
rs202676	11	49206068	27.845	G	A	FOLH1	missense,splice region	3.4e-12	0.111	0.0797419	0.142258	0.999647	0.15861	0.029	-0.0113189	0.0693189	0.446	1.02727	0.56135	0.012	0.41272	0.017	0.47367	-0.015	0.10267	0.035	0.71869	0.008	0.27781	0.023	0.14705	0.03
rs1418752	1	219754087	22.262	T	C	SLC30A10	intergenic	4e-12	-0.11	-0.0789211	-0.141079	0.993608	0.80823	0.006	-0.0424529	0.0544529	0.468	0.97382	0.61995	0.012	0.77165	-0.007	0.63284	0.011	0.50777	-0.015	0.14388	-0.033	0.61956	-0.011	0.46965	0.016
rs10173269	2	69180588	48.851	G	T	ANTXR1	intron	4.5e-12	0.092	0.0659441	0.118056	0.99768	0.04888	0.037	0.000181031	0.073819	0.00891	1.08552	0.86152	0.003	0.35425	-0.018	0.78283	0.005	0.47074	0.014	0.12612	0.029	0.010254	0.049	0.23924	0.022
rs77828979	11	49834082	15.857	C	T	LOC440040	intergenic	5.5e-12	0.14	0.100186	0.179814	0.999866	0.31697	0.025	-0.0239655	0.0739655	0.781	0.98772	0.44395	-0.02	0.070104	0.046	0.058137	-0.048	0.6017	0.013	0.30878	-0.026	0.95491	0.001	0.13818	0.037
rs4739182	8	77928254	0.871	AA	!	LOC102724874	intergenic	5.8e-12	-0.116	-0.082975	-0.149025	0.215042	0.11046	0.164	-0.0373872	0.365387	0.463	0.96361	0.03356	-0.224	0.90558	-0.012	0.8809	0.016	0.46546	-0.077	0.79979	0.026	0.16791	0.142	0.12785	0.156
rs7103246	11	50408188	15.862	C	T	LOC646813	intergenic	6.7e-12	0.139	0.0993083	0.178692	0.999784	0.30886	0.026	-0.0240778	0.0760778	0.754	0.98618	0.41156	-0.021	0.067385	0.046	0.063538	-0.047	0.58246	0.014	0.30304	-0.026	0.95199	0.002	0.13162	0.038
rs1047922	18	76358607	15.642	C	T	ZNF516	3 prime UTR	9.6e-12	0.128	0.0911729	0.164827	0.998999	0.43721	0.02	-0.0304561	0.0704561	0.0236	1.1008	0.7813	-0.007	0.32369	-0.026	0.32269	0.026	0.75516	-0.008	0.45529	0.019	0.17284	0.036	0.57744	0.014
rs10482719	1	218346586	27.552	AAAAC	A	TGFB2	5 prime UTR	9.6e-12	0.128	0.0911729	0.164827	0.996998	0.20372	-0.027	0.0146357	-0.0686357	0.182	0.93557	0.35769	-0.02	0.26159	0.024	0.30343	-0.022	0.21977	-0.027	0.92237	-0.003	0.69845	-0.008	0.20524	-0.027
rs78389809	1	1367373	11.571	TGTG	T	MXRA8	upstream gene	1e-11	-0.1539	-0.109583	-0.198217	0.999411	0.056378	-0.055	0.00149592	-0.111496	0.041	0.86148	0.82956	0.006	0.21579	-0.036	0.12687	0.045	0.077849	-0.052	0.33638	-0.028	0.059487	-0.055	0.16544	-0.04
rs35251008	15	67176187	24.297	G	A	SMAD3	intron	1.2e-11	0.099	0.0703814	0.127619	0.994351	0.024663	0.05	0.00637932	0.0936207	0.871	0.9942	0.26074	-0.025	0.9275	0.002	0.49306	0.015	0.63495	0.011	0.69857	0.009	0.12442	0.034	0.057381	0.042
rs762387	21	38832225	30.296	C	T	ETS2	intergenic	1.2e-11	-0.0966	-0.0686752	-0.124525	0.998698	0.45589	-0.015	0.0244297	-0.0544297	0.443	0.97468	0.84412	0.004	0.19958	0.027	0.14517	-0.03	0.010411	-0.054	0.0083022	-0.055	0.10083	-0.034	0.80798	0.005
rs77606373	5	108750674	7.945	C	A	FER	intron	1.3e-11	-0.1652	-0.117363	-0.213037	0.99779	0.24637	-0.041	0.028323	-0.110323	0.254	0.93521	0.035646	-0.076	0.41944	0.029	0.24357	-0.042	0.55636	-0.021	0.10957	-0.057	0.096503	-0.059	0.69038	-0.014
rs9297949	8	94957217	49.334	C	A	NDUFAF6	intergenic	1.7e-11	-0.09	-0.0637879	-0.116212	0.997875	0.19877	0.024	-0.0126052	0.0606052	0.364	1.02858	0.26111	0.021	0.35863	-0.017	0.40503	0.016	0.010077	0.049	0.38945	0.016	0.18092	0.025	0.38958	0.016
rs61751933	11	56122419	14.762	T	C	OR8H3	missense	2.4e-11	0.14	0.0989182	0.181082	0.999677	0.48981	0.018	-0.0330852	0.0690852	0.639	0.97868	0.5603	-0.016	0.2175	0.032	0.11044	-0.042	0.63097	0.013	0.3547	-0.024	0.9954	0	0.23915	0.031
rs4775427	15	61659036	44.936	C	T	VPS13C	intergenic	2.7e-11	-0.092	-0.0649333	-0.119067	0.997666	0.312	-0.019	0.0178336	-0.0558336	0.193	1.04199	0.56078	0.011	0.0027931	0.056	0.0016868	-0.059	0.80492	0.005	0.74185	0.006	0.64801	-0.009	0.28684	-0.02
rs72835956	6	597164	14.803	C	T	EXOC2	intron	3.6e-11	0.135	0.0950282	0.174972	0.999453	0.20446	0.034	-0.018516	0.086516	0.0228	1.10501	0.096196	-0.045	0.035005	0.056	0.001692	-0.084	0.86536	0.005	0.52397	-0.017	0.47852	0.019	0.18023	0.036
rs4901012	14	37586240	33.554	C	T	FOXA1	downstream gene	4.1e-11	-0.1	-0.0703049	-0.129695	0.998548	0.1141	-0.032	0.00769545	-0.0716954	0.801	1.00844	0.26622	0.023	0.63197	0.01	0.84893	-0.004	0.79778	-0.005	0.54727	-0.012	0.15404	-0.029	0.21604	-0.025
rs17819222	15	55801982	9.177	A	G	NEDD4	intergenic	4.2e-11	0.152	0.106839	0.197161	0.996025	0.14824	-0.047	0.0167166	-0.110717	0.0336	1.11574	0.08976	0.056	0.69565	-0.013	0.052393	-0.063	0.65368	-0.015	0.031432	0.07	0.93058	0.003	0.028312	-0.071
rs4749043	10	25533431	38.773	G	A	GPR158	intron	4.6e-11	-0.1002	-0.0703683	-0.130032	0.999411	0.0068063	-0.052	-0.014338	-0.089662	0.104	0.94867	0.54197	-0.012	0.90562	-0.002	0.94542	0.001	0.040425	-0.04	0.0084603	-0.051	0.0010238	-0.064	0.091076	-0.033
rs447875	5	80056037	48.747	A	G	THBS4	splice region	5.1e-11	0.092	0.0645456	0.119454	0.997294	0.6354	-0.009	0.0282042	-0.0462042	0.646	0.98577	0.52312	0.012	0.28394	-0.02	0.2566	0.022	0.99426	0	0.81344	-0.004	0.83679	-0.004	0.6059	-0.01
rs145838709	18	55100287	1.397	T	C	LOC101927229	intergenic	5.2e-11	-0.3983	-0.279388	-0.517212	0.998156	0.0077477	-0.219	-0.0578056	-0.380194	0.647	1.06435	3.3229e-08	-0.48	0.099767	0.141	1.9055e-06	-0.409	0.70404	0.033	1.1399e-06	-0.401	6.7832e-06	-0.373	0.59382	-0.044
rs7316170	12	108586760	8.046	A	C	TMEM119	downstream gene	5.5e-11	-0.1737	-0.121776	-0.225624	0.998752	0.16824	-0.047	0.0198563	-0.113856	0.953	0.99657	0.084521	0.06	0.43809	-0.027	0.24714	-0.04	0.37645	-0.031	0.35597	0.031	0.8891	-0.005	0.1084	-0.054
rs4061659	17	2094150	42.331	G	C	SMG6	intron	6e-11	0.0922	0.064584	0.119816	0.997449	0.0025703	0.057	0.0199445	0.0940555	0.0145	0.92556	0.74375	-0.006	0.83868	-0.004	0.88597	-0.003	0.068615	0.035	0.48643	0.013	0.021261	0.044	0.007106	0.051
rs72681869	14	50188639	1.213	C	G	SOS2	missense	6.4e-11	-0.4325	-0.302765	-0.562235	0.994946	0.49329	0.065	-0.120962	0.250962	0.0508	0.72773	0.14714	-0.141	0.18099	0.128	0.86628	-0.016	0.02188	0.222	0.0096275	0.246	0.029952	0.207	0.75519	-0.03
rs1075989	4	86908098	5.842	G	A	C4orf36	intergenic	7e-11	0.162	0.113306	0.210694	0.977403	0.67372	0.017	-0.0621359	0.0961359	0.923	1.00576	0.96384	0.002	0.44201	0.031	0.24949	-0.047	0.41024	0.034	0.88236	0.003	0.4213	0.032	0.88202	0.006
rs5896	11	46723453	15.314	T	C	F2	missense	7.3e-11	0.131	0.0915855	0.170414	0.999318	0.8738	-0.004	0.0453598	-0.0533598	0.00368	1.13317	0.84558	-0.005	0.21713	0.032	0.17146	-0.035	0.78995	0.007	0.59542	-0.014	0.54098	-0.016	0.97224	0.001
rs34552401	3	70901540	26.898	G	A	FOXP1	intergenic	8.8e-11	0.098	0.0683866	0.127613	0.996851	0.0065038	0.058	0.0162249	0.0997751	0.073	1.06357	0.82146	-0.005	0.72757	-0.007	0.10032	-0.035	0.0073319	0.058	0.050456	0.042	0.0036965	0.062	0.063714	0.039
rs3739555	9	127178137	19.465	G	T	RALGPS1	3 prime UTR	9e-11	0.117	0.0816267	0.152373	0.999119	0.18873	0.031	-0.0152283	0.0772283	0.181	1.05458	0.233	0.029	0.046527	-0.048	0.65558	0.011	0.44526	0.019	0.036682	-0.05	0.6748	-0.01	0.038886	0.049
rs74979875	2	238393927	7.037	A	!	TRAF3IP1	intron	1.1e-10	-0.1488	-0.103601	-0.193999	0.980013	0.52072	-0.024	0.0492441	-0.0972441	0.989	0.99913	0.93079	-0.003	0.099508	0.062	0.4227	-0.03	0.2052	0.048	0.13914	0.055	0.48937	0.026	0.19272	-0.049
rs1414154	13	79593871	41.807	C	A	LINC01068	intergenic	1.8e-10	0.0912	0.0631715	0.119229	0.998351	0.58625	0.01	-0.026011	0.046011	0.0184	1.07902	0.015639	-0.047	0.60049	0.01	0.76211	0.006	0.5362	0.012	0.94013	0.001	0.62953	0.009	0.53882	0.012
rs4744962	9	69932001	12.443	T	G	C9orf135	intergenic	1.8e-10	-0.136	-0.0942031	-0.177797	0.997967	0.25462	-0.033	0.0237767	-0.0897767	0.804	0.98809	0.13057	-0.045	0.090227	0.05	0.097004	-0.049	0.11082	-0.047	0.00041353	-0.103	0.0038898	-0.085	0.56371	0.017
rs13092193	3	136521524	27.501	C	T	STAG1	intron	2e-10	-0.1033	-0.0714721	-0.135128	0.9976	0.11469	-0.033	0.00800266	-0.0740027	0.254	0.95953	0.047303	0.043	0.65946	-0.009	0.14194	-0.032	0.036123	-0.045	0.017268	-0.051	0.01671	-0.051	0.479	-0.015
rs12054750	5	72433394	44.126	A	G	ZNF366	intergenic	2.4e-10	-0.0878	-0.060628	-0.114972	0.997296	0.26856	-0.021	0.0162022	-0.0582022	0.0542	0.94111	0.60417	0.01	0.68008	0.008	0.13772	-0.029	0.38693	-0.017	0.82175	-0.004	0.64957	-0.009	0.33687	-0.018
rs62521286	8	123539735	6.846	G	A	FBXO32	intron	2.6e-10	0.18	0.124185	0.235815	0.99723	0.54526	-0.023	0.0515274	-0.0975274	0.000525	1.2267	0.9302	-0.003	0.82377	0.008	0.54807	-0.023	0.33099	-0.037	0.28778	-0.04	0.11997	-0.059	0.80439	-0.009
rs11024102	11	16987058	34.311	C	T	PLEKHA7	intron	2.9e-10	0.095	0.0654633	0.124537	0.99933	0.30138	0.02	-0.0179302	0.0579302	0.00386	1.10098	0.23247	0.024	0.16121	-0.028	0.010277	0.051	0.037287	0.042	0.42942	-0.02	0.22528	0.024	0.46478	0.014
rs3134963	6	32134528	20.024	T	C	FKBPL	upstream gene	3.1e-10	-0.128	-0.0881379	-0.167862	0.999615	0.74321	-0.008	0.0398625	-0.0558625	0.602	1.0219	0.70133	0.009	0.84032	0.005	0.60352	-0.012	0.89019	0.003	0.41264	0.019	0.87524	0.004	0.49279	-0.016
rs34869	5	115816997	43.666	C	G	CDO1	upstream gene	3.6e-10	0.085	0.0584309	0.111569	0.998912	0.82327	0.004	-0.0311032	0.0391032	0.453	1.02404	0.2735	0.021	0.32985	-0.019	0.5433	-0.012	0.001614	0.062	0.0082142	0.051	0.15491	0.028	0.45425	-0.014
rs60372268	17	46870390	29.218	G	A	WNT9B	intron	4e-10	-0.0935	-0.0641973	-0.122803	0.991598	0.017844	-0.049	-0.00845694	-0.0895431	0.523	0.97899	0.35067	-0.02	0.85704	-0.004	0.94513	0.001	0.49422	-0.015	0.34021	-0.02	0.043552	-0.042	0.062746	-0.039
rs7948924	11	86689915	24.435	G	T	ME3	intergenic	4.1e-10	0.109	0.0748185	0.143181	0.998876	0.12109	0.034	-0.00898759	0.0769876	0.0195	1.09002	0.025273	-0.049	0.059371	0.041	0.033847	-0.046	0.22602	-0.027	0.078058	-0.038	0.9765	-0.001	0.02713	0.048
rs2468511	5	36452723	17.941	C	G	RANBP3L	intergenic	4.6e-10	-0.107	-0.0733488	-0.140651	0.993628	0.01358	-0.061	-0.0125596	-0.10944	0.965	0.99822	0.35683	0.023	0.086967	-0.042	0.044095	0.05	0.56132	-0.015	0.84884	0.005	0.12585	-0.038	0.0226	-0.056
rs5756813	22	37779470	31.303	G	T	TRIOBP	downstream gene	4.6e-10	0.084	0.0575823	0.110418	0.976842	0.054001	0.039	-0.000671407	0.0786714	0.0781	0.94375	0.0045423	-0.059	0.71214	0.008	0.37781	-0.018	0.56329	0.012	0.051427	0.04	0.0076542	0.054	0.33474	0.02
rs2072327	17	19748169	24.698	G	T	ALDH3A1	upstream gene	4.7e-10	0.103	0.0705893	0.135411	0.994983	0.38892	0.019	-0.024223	0.062223	0.931	0.99683	0.96278	0.001	0.25391	0.025	0.29545	0.023	0.14188	0.033	0.79497	0.006	0.4041	0.018	0.41992	0.018
rs7560015	2	205141917	20.973	C	T	PARD3B	intron	5.1e-10	-0.099	-0.0677838	-0.130216	0.990368	0.11158	-0.037	0.00857763	-0.0825776	0.0678	1.07171	0.59459	0.012	0.21478	-0.029	0.72089	0.008	0.48153	-0.016	0.61869	0.011	0.35995	-0.021	0.11947	-0.036
rs11952939	5	129368315	4.559	A	G	MIR4460	intergenic	7.1e-10	-0.2079	-0.141791	-0.274009	0.996613	0.20517	-0.057	0.0311797	-0.14518	0.705	0.97134	0.65015	-0.021	0.059739	0.085	0.68248	-0.019	0.0036419	-0.133	0.40862	-0.037	0.11123	-0.072	0.37102	-0.04
rs10793962	9	133253728	6.507	T	A	ABO	downstream gene	1.1e-09	0.176	0.119395	0.232605	0.997597	0.0048823	0.106	0.0321875	0.179813	0.0069	1.18153	0.19296	-0.05	0.10952	0.06	0.6837	-0.015	0.24131	-0.045	0.013109	-0.048	0.088456	0.064	0.0030538	0.111
rs4653301	1	37562773	46.874	T	G	GNL2	downstream gene	1.1e-09	0.081	0.0549489	0.107051	0.988772	0.0080116	0.05	0.0130409	0.0869591	0.00248	1.0996	0.87966	-0.003	0.57724	-0.01	0.67488	0.008	0.70711	0.007	0.74854	-0.006	0.08346	0.033	0.010504	0.048
rs7579187	2	99725106	44.668	G	A	AFF3	intron	1.1e-09	0.0843	0.0571876	0.111412	0.987073	0.059461	0.036	-0.00143694	0.0734369	0.61	1.01613	0.38191	-0.017	0.63657	-0.009	0.11231	0.031	0.22301	0.024	0.39495	0.016	0.065272	0.035	0.14021	0.028
rs163524	2	44930414	15.164	A	C	SIX3-AS1	intergenic	1.2e-09	0.11	0.0745409	0.145459	0.987837	0.00086462	0.087	0.0358118	0.138188	0.272	1.04725	0.1625	-0.037	0.73395	-0.009	0.85835	0.005	0.28502	0.029	0.83812	0.005	0.031127	0.057	0.0017472	0.082
rs4819855	22	20023327	26.661	A	G	TANGO2	intron	1.2e-09	0.096	0.0650539	0.126946	0.997722	0.77349	0.006	-0.0348599	0.0468599	0.222	1.044	0.28938	0.023	0.67531	-0.009	0.80107	-0.005	0.18969	0.029	0.51582	-0.014	0.92573	0.002	0.60801	0.011
rs76070960	2	54457261	18.809	T	C	SPTBN1	intron	1.2e-09	-0.1106	-0.0749475	-0.146253	0.992931	0.57429	-0.014	0.0348478	-0.0628478	0.239	0.95211	0.6807	0.01	0.47725	-0.017	0.75051	-0.008	0.97975	-0.001	0.54858	0.014	0.73418	-0.008	0.3901	-0.021
rs34781085	3	169646811	32.184	C	T	MECOM	intron	1.4e-09	-0.0848	-0.0573525	-0.112248	0.979117	0.17747	-0.027	0.0122411	-0.0662411	0.672	0.98621	0.31938	-0.021	0.45314	0.015	0.60306	0.011	0.71803	0.007	0.33572	-0.02	0.15962	-0.029	0.37707	-0.018
rs34864445	3	136104082	31.033	T	C	PPP2R3A	intron	1.4e-09	-0.0927	-0.0626954	-0.122705	0.991212	0.054054	-0.04	0.000697599	-0.0806976	0.254	0.96138	0.0021021	0.065	0.47049	-0.015	0.15485	-0.03	0.16466	-0.029	0.01715	-0.049	0.0065832	-0.056	0.31104	-0.021
rs11161771	1	86203599	28.418	A	G	COL24A1	intergenic	1.8e-09	0.0915	0.061684	0.121316	0.992584	0.69595	-0.008	0.0321235	-0.0481235	0.581	0.9815	0.89008	0.003	0.73781	0.007	0.93508	-0.002	0.63203	0.01	0.25056	-0.027	0.94205	-0.002	0.60189	-0.011
rs57812022	12	91122370	6.786	A	G	LUM	intergenic	2e-09	-0.1661	-0.111821	-0.220379	0.995164	0.21853	-0.046	0.0272742	-0.119274	0.704	1.02418	0.87243	-0.006	0.16502	-0.053	0.36173	0.035	0.028442	-0.084	0.052688	-0.073	0.063002	-0.07	0.72975	-0.013
rs216195	17	2299873	29.511	G	T	SMG6	missense	2.3e-09	0.088	0.0591334	0.116867	0.991395	0.0017126	0.065	0.0243752	0.105625	0.0403	1.07218	0.93252	-0.002	0.90394	0.003	0.63632	0.01	0.80057	0.005	0.88054	-0.003	0.020534	0.048	0.0019025	0.064
rs55828716	6	52528549	27.935	T	C	TRAM2	intron	2.3e-09	-0.0931	-0.0625604	-0.12364	0.987175	0.64142	0.01	-0.0320859	0.0520859	0.841	0.99307	0.94606	0.001	0.19808	0.028	0.012428	-0.054	0.68999	0.009	0.010422	-0.055	0.17223	-0.029	0.13658	0.032
rs34211052	20	2800037	9.361	A	G	CPXM1	intron	2.4e-09	0.133	0.0893213	0.176679	0.98042	0.14587	-0.047	0.0163443	-0.110344	0.282	1.05783	0.16379	0.046	0.40791	-0.027	0.21679	-0.04	0.0058221	0.09	0.00025537	0.118	0.16042	0.045	0.0052535	-0.09
rs10172196	2	36553406	28.879	A	G	CRIM1	downstream gene	2.6e-09	-0.089	-0.0597072	-0.118293	0.994015	0.55091	-0.012	0.0274368	-0.0514368	0.584	0.98126	0.17084	-0.029	0.45212	0.016	0.45248	0.016	0.0028329	-0.064	0.11474	-0.033	0.16549	-0.029	0.95501	0.001
rs10447301	5	179122253	21.425	C	G	ADAMTS2	intron	2.6e-09	0.088	0.0590363	0.116964	0.971176	0.0089204	0.061	0.0152807	0.106719	0.526	1.0235	0.47042	-0.017	0.012369	0.059	0.2539	-0.027	0.17424	0.032	0.34305	0.022	0.02178	0.054	0.053181	0.045
rs6432327	2	5806967	44.953	C	A	SOX11	intergenic	3e-09	0.08	0.0535653	0.106435	0.990576	0.30618	0.019	-0.0173931	0.0553931	0.312	1.03264	0.12215	0.029	0.80258	-0.005	0.052464	0.037	0.15616	0.027	0.74435	0.006	0.26397	0.021	0.33746	0.018
rs1396046	6	51672194	31.08	G	A	PKHD1	intron	3.1e-09	-0.08	-0.0535413	-0.106459	0.9702	0.33659	-0.02	0.020794	-0.060794	0.00337	1.10436	0.0016953	0.066	0.51846	-0.013	0.91126	0.002	0.1811	0.028	0.57276	0.012	0.51217	-0.014	0.18358	-0.027
rs945211	1	31726197	35.792	G	C	ADGRB2	downstream gene	3.2e-09	-0.086	-0.0575318	-0.114468	0.99556	0.041948	-0.04	-0.00145594	-0.0785441	0.319	1.03304	0.79352	-0.005	0.35395	0.018	0.64025	-0.009	0.8867	-0.003	0.043397	-0.04	0.0037549	-0.057	0.21473	-0.024
rs986912	3	124565208	33.89	A	G	KALRN	intron	3.2e-09	0.092	0.0615457	0.122454	0.994744	0.10815	0.032	-0.00703983	0.0710398	0.00812	1.09211	0.69447	0.008	0.43311	0.016	0.88865	-0.003	0.20845	0.026	0.77825	0.006	0.16709	0.028	0.18976	0.026
rs181362	22	21577779	20.389	T	C	UBE2L3	intron	3.4e-09	-0.0968	-0.0647027	-0.128897	0.988218	0.083293	-0.041	0.00540015	-0.0874002	0.286	0.9585	0.66315	-0.011	0.21347	0.03	0.23398	-0.029	0.49985	0.016	0.251	0.027	0.86878	-0.004	0.0345	-0.05
rs2181190	6	158046957	26.11	C	T	SYNJ2	intron	3.4e-09	0.111	0.0741942	0.147806	0.999345	0.048221	0.042	0.000327757	0.0836722	0.11	1.06123	0.4387	-0.017	0.34532	0.02	0.062281	-0.04	0.55227	0.013	0.38572	-0.019	0.87181	0.003	0.032209	0.046
rs2035835	17	74933285	26.344	G	C	OTOP3	upstream gene	4e-09	-0.089	-0.0593545	-0.118646	0.989108	0.25662	-0.024	0.0174663	-0.0654663	0.237	0.96004	0.72698	-0.008	0.26432	-0.024	0.78141	-0.006	0.034783	-0.046	0.0047779	-0.06	0.0084223	-0.056	0.98271	0
rs4764899	12	102588432	34.128	T	C	IGF1	intergenic	4.2e-09	-0.085	-0.0566479	-0.113352	0.995939	0.20065	-0.025	0.0132902	-0.0632902	0.518	1.02133	0.4051	0.017	0.92039	-0.002	0.39405	-0.017	0.74582	0.007	0.388	0.017	0.75335	-0.006	0.12358	-0.031
rs7759938	6	104931079	33.328	C	T	LIN28B-AS1	intergenic	4.7e-09	0.0828	0.0550938	0.110506	0.981479	0.39	0.017	-0.0217614	0.0557614	0.747	0.98942	0.64459	-0.009	0.55699	0.012	0.35959	-0.019	0.32448	0.02	0.090316	0.034	0.22155	0.025	0.98504	0
rs10994754	10	61407015	34.141	A	G	TMEM26	3 prime UTR	4.8e-09	0.091	0.0605317	0.121468	0.99498	0.13067	0.03	-0.00890265	0.0689027	0.104	0.94704	0.25622	0.023	0.94535	-0.001	0.77979	0.006	0.58135	-0.011	0.57271	0.011	0.66246	0.009	0.065807	0.037
rs786906	1	88805891	42.799	T	C	PKN2	splice region	4.9e-09	0.079	0.052534	0.105466	0.989647	0.16489	0.026	-0.0106932	0.0626932	0.739	1.01058	0.82445	-0.004	0.99569	0	0.52025	0.012	0.22471	-0.023	0.98462	0	0.23443	0.023	0.15053	0.027
rs62330027	5	318442	10.874	A	T	PDCD6	downstream gene	5.5e-09	-0.1271	-0.0843794	-0.169821	0.987369	0.038792	-0.064	-0.003295	-0.124705	0.614	1.02617	0.24564	-0.036	0.0098392	-0.08	0.048737	0.061	0.86465	-0.005	0.91654	0.003	0.080037	-0.054	0.037772	-0.064
rs17424999	15	75736028	21.975	C	A	DNM1P35	intergenic	5.7e-09	-0.086	-0.0570643	-0.114936	0.980443	0.39572	0.019	-0.0248484	0.0628484	0.146	1.05352	0.243	-0.027	0.3829	-0.02	0.49598	0.016	0.75763	0.007	0.077679	0.04	0.04963	0.045	0.89627	0.003
rs181331502	18	67404386	0.554	T	A	DSEL	intergenic	5.9e-09	0.663	0.439705	0.886295	0.999885	0.54376	0.071	-0.158207	0.300207	0.457	1.1694	0.089981	0.203	0.31083	-0.119	0.95041	0.007	0.73405	0.04	0.77964	-0.033	0.67934	0.048	0.4922	0.08
rs77157375	2	218915189	2.94	A	G	LINC01494	intergenic	6.9e-09	-0.208	-0.13763	-0.27837	0.968448	0.53643	0.034	-0.0737933	0.141793	0.858	1.01605	0.048162	-0.111	0.11685	-0.087	0.016625	0.133	1.4876e-10	-0.358	0.0034652	-0.161	0.13637	-0.082	0.056176	0.105
rs146200153,rs57661425	11	56695992	14.518	GA	G	OR9G1	upstream gene	7e-09	0.122	0.0807078	0.163292	0.994551	0.57327	0.015	-0.0371978	0.0671978	0.19	0.91943	0.29965	-0.028	0.14997	0.038	0.056502	-0.051	0.95061	-0.002	0.16397	-0.037	0.74911	-0.008	0.21903	0.032
rs7251031	19	11156017	28.006	G	T	SPC24	upstream gene	7e-09	-0.091	-0.0602001	-0.1218	0.9892	0.088584	-0.036	0.00543484	-0.0774348	0.074	0.9398	0.45517	0.016	0.31773	0.021	0.84346	-0.004	0.74683	0.007	0.13601	-0.032	0.10204	-0.035	0.27686	-0.023
rs34985965	20	39912905	26.236	A	G	LINC01370	intergenic	7.2e-09	0.094	0.0621587	0.125841	0.984644	0.00097866	0.072	0.0291921	0.114808	0.137	1.0534	0.20175	-0.028	0.33392	-0.021	0.40269	0.018	0.21944	0.027	0.61515	0.011	0.017562	0.052	0.0024625	0.066
rs17050072	2	120291136	29.264	T	C	RALB	intron	7.5e-09	0.0873	0.0576931	0.116907	0.996664	0.83548	0.004	-0.0337507	0.0417507	0.205	0.95794	0.0031138	-0.062	0.20869	0.026	0.47057	-0.015	0.32589	0.021	0.14903	0.03	0.26725	0.023	0.66482	-0.009
rs807037	10	101064592	31.309	G	C	KAZALD1	missense	8.1e-09	0.0805	0.0531379	0.107862	0.976708	0.29979	-0.021	0.0186959	-0.0606959	0.149	0.95287	0.37532	0.018	0.6716	-0.009	0.32748	-0.02	0.37565	0.018	0.1029	0.033	0.59143	0.011	0.14169	-0.03
rs10767734	11	28620834	37.445	T	C	MIR8068	intergenic	1.1e-08	0.079	0.0519042	0.106096	0.984019	0.0512	0.038	-0.000198796	0.0761988	0.0814	1.05798	0.22335	-0.024	0.16897	0.027	0.055804	-0.038	0.18259	0.026	0.70311	-0.014	0.16572	0.027	0.07149	0.035
rs10800542	1	170795774	38.081	G	T	PRRX1	intergenic	1.1e-08	-0.0799	-0.0524955	-0.107304	0.988576	0.3144	-0.019	0.0180167	-0.0560167	0.0444	0.93715	0.52268	0.013	0.82906	0.004	0.3233	0.019	0.013366	-0.049	0.00056616	-0.066	0.011785	-0.049	0.90249	0.002
rs185616	5	132208073	15.65	A	G	P4HA2	intron	1.1e-08	-0.1044	-0.0685924	-0.140208	0.89555	0.97434	0.001	-0.0599347	0.0619347	0.652	0.98131	0.75461	-0.008	0.66891	-0.011	0.26899	0.029	0.50033	-0.018	0.48993	0.018	0.69551	0.01	0.8484	-0.005
rs28549	5	179339911	33.967	A	G	ADAMTS2	intron	1.2e-08	0.0821	0.0538678	0.110332	0.984235	0.32897	0.019	-0.0191483	0.0571483	0.0208	0.92826	0.958	0.001	0.89594	0.003	0.50418	-0.013	0.10618	0.033	0.19581	0.026	0.1464	0.029	0.73192	0.007
rs3740471	10	103603532	24.251	C	T	SH3PXD2A	synonymous	1.2e-08	-0.0954	-0.0625942	-0.128206	0.995877	0.28987	-0.023	0.0195923	-0.0655923	0.994	1.00026	0.46024	-0.017	0.70653	0.008	0.60782	-0.011	0.37925	-0.02	0.2874	-0.024	0.16145	-0.031	0.41269	-0.018
rs663576	17	49254625	41.66	C	T	FLJ40194	intergenic	1.2e-08	-0.081	-0.053146	-0.108854	0.986016	0.16055	-0.027	0.0107131	-0.0647131	0.134	1.0486	0.54208	0.012	0.25191	-0.022	0.85607	0.004	0.14833	-0.028	0.51946	0.012	0.78138	-0.005	0.15283	-0.027
rs7219007	17	38811968	47.382	T	C	CWC25	intron	1.2e-08	0.0785	0.0515057	0.105494	0.999971	0.94041	-0.001	0.0252191	-0.0272191	0.685	0.98216	0.45148	-0.014	0.80186	0.005	0.7556	-0.006	0.77883	-0.005	0.80126	0.005	0.84385	0.004	0.92942	-0.002
rs17129031	1	86271209	8.578	C	T	ODF2L	intergenic	1.3e-08	0.153	0.100261	0.205739	0.995135	0.34755	-0.031	0.0336829	-0.0956829	0.112	1.09243	0.56766	0.019	0.95664	-0.002	0.040795	-0.069	0.28621	-0.036	0.42387	0.027	0.48673	-0.023	0.21237	-0.042
rs2860235	2	66340764	35.5	C	T	MIR4778	intergenic	1.3e-08	0.077	0.0504579	0.103542	0.977033	0.23531	0.024	-0.0156363	0.0636363	0.0677	1.06111	0.7924	-0.005	0.12431	-0.031	0.60659	0.01	0.30833	-0.021	0.10192	-0.033	0.66428	-0.009	0.091868	0.033
rs7932983	11	110716568	9.009	G	A	ARHGAP20	upstream gene	1.5e-08	-0.1488	-0.0972863	-0.200314	0.997179	0.57048	-0.018	0.0441844	-0.0801844	0.301	0.94148	0.025229	-0.074	0.32936	0.032	0.89653	-0.004	0.41067	-0.027	0.93566	-0.003	0.73567	-0.011	0.62933	-0.016
rs7982779	13	41190304	9.598	G	A	KBTBD7	downstream gene	1.5e-08	-0.1333	-0.0871523	-0.179448	0.978944	0.16698	-0.045	0.0188218	-0.108822	0.798	1.01316	0.95368	-0.002	0.5776	-0.018	0.48408	0.023	0.51681	0.021	0.15685	-0.046	0.03412	-0.069	0.44524	-0.025
rs6063514	20	50438781	40.123	T	C	PTPN1	intergenic	1.6e-08	-0.0768	-0.0501601	-0.10344	0.987042	0.56477	-0.011	0.0264454	-0.0484454	0.477	0.97748	0.68691	-0.008	0.51252	0.013	0.0097295	-0.051	0.92519	-0.002	0.86407	-0.003	0.66622	-0.008	0.76536	-0.006
rs10230941	7	117996057	40.4	G	C	CTTNBP2	intergenic	1.7e-08	0.082	0.0535038	0.110496	0.988388	0.42774	0.015	-0.0220714	0.0520714	0.00435	1.09604	0.040855	0.04	0.79884	-0.005	0.75066	-0.006	0.94795	0.001	0.9082	-0.002	0.49678	0.013	0.5612	0.011
rs7695698	4	183880004	28.269	G	T	STOX2	intergenic	1.7e-08	-0.0864	-0.0563747	-0.116425	0.987924	0.18978	-0.028	0.0138538	-0.0698538	0.000924	0.88968	0.45741	-0.016	0.53194	0.013	0.17387	-0.029	0.64128	-0.01	0.8114	0.005	0.51043	-0.014	0.18062	-0.028
rs11499034	14	81506097	0.661	C	T	SEL1L	missense	1.9e-08	0.328	0.213626	0.442374	0.788951	0.058657	-0.219	0.00802037	-0.44602	0.0626	1.30506	0.30938	-0.12	0.44807	0.088	0.90561	-0.014	0.9705	-0.004	0.67488	0.049	0.31004	-0.118	0.049879	-0.227
rs62024517	15	85404905	22.32	C	T	AKAP13	intron	2e-08	0.095	0.0618211	0.128179	0.993133	0.13253	0.034	-0.0103026	0.0783026	0.684	1.01533	0.9123	0.003	0.18552	0.03	0.066962	-0.042	0.00012717	0.088	0.72916	0.008	0.19934	0.029	0.17036	0.031
rs78980826	10	90925196	7.24	T	G	ANKRD1	upstream gene	2e-08	0.144	0.0937078	0.194292	0.970594	0.39399	0.031	-0.0402808	0.102281	0.426	0.95389	0.98564	-0.001	0.63084	-0.018	0.50863	0.024	0.82814	-0.008	0.035632	0.077	0.0078519	0.097	0.94149	-0.003
rs13061527	3	85102677	39.408	T	G	CADM2	intron	2.2e-08	0.0754	0.0489887	0.101811	0.988882	0.31322	-0.019	0.0179265	-0.0559265	7.73e-05	0.88203	0.0020041	-0.061	0.95894	0.001	0.18055	0.026	0.23351	-0.023	0.72158	-0.007	0.31148	-0.02	0.31321	-0.019
rs10140566	14	72665482	40.616	G	T	DPF3	intron	2.3e-08	0.077	0.049991	0.104009	0.98382	0.38363	0.017	-0.0212449	0.0552449	0.986	0.99943	0.60254	0.01	0.16789	0.027	0.24765	-0.023	0.98793	0	0.74564	-0.006	0.97159	-0.001	0.30445	0.02
rs4656744	1	170200953	33.693	A	T	METTL11B	intergenic	2.3e-08	0.081	0.052588	0.109412	0.980711	0.33867	-0.019	0.0199215	-0.0579215	0.646	1.01536	0.302	0.021	0.30678	-0.02	0.094191	-0.034	0.13517	-0.03	0.034905	0.042	0.41131	0.016	0.099513	-0.033
rs7394259	10	24877899	14.867	A	G	PRTFDC1	intron	2.3e-08	-0.1122	-0.0728441	-0.151556	0.986679	0.36215	-0.024	0.0276199	-0.0756199	0.642	0.97939	0.7779	0.008	0.96865	-0.001	0.77255	0.008	0.21744	-0.034	0.2129	-0.033	0.59601	-0.014	0.64978	-0.012
rs62465642	7	101414212	21.569	C	A	COL26A1	intron	2.8e-08	-0.0908	-0.0587539	-0.122846	0.973209	0.34164	-0.022	0.0233451	-0.0673451	0.918	0.99613	0.14094	0.035	0.66398	-0.01	0.19222	0.031	0.67151	0.01	0.85581	0.004	0.61041	-0.012	0.39812	-0.02
rs1361108	6	126446454	43.118	T	C	CENPW	intergenic	2.9e-08	-0.0738	-0.0477249	-0.0998751	0.961091	0.0020345	-0.058	-0.0211525	-0.0948475	0.0301	1.0704	0.68197	0.008	0.40037	-0.016	0.034503	0.04	0.0022854	-0.059	0.064367	-0.035	0.0013566	-0.061	0.022181	-0.043
rs154001	5	128349443	31.961	C	T	FBN2	missense	3.4e-08	0.0848	0.054687	0.114913	0.980442	0.29096	-0.021	0.0179766	-0.0599766	0.392	1.0291	0.56902	-0.012	0.013192	0.05	0.098466	-0.034	0.48735	0.014	0.9575	-0.001	0.64211	-0.009	0.37915	-0.018
rs17101520	14	33551822	43.268	A	G	NPAS3	intron	3.5e-08	0.071	0.0457642	0.0962358	0.955776	0.024417	0.043	0.0055506	0.0804494	0.71	1.01176	0.067738	-0.036	0.023223	0.044	0.55104	-0.012	0.31992	0.019	0.79878	0.005	0.1036	0.031	0.03221	0.041
rs4920608	1	16992792	30.873	C	T	ATP13A2	intron	3.6e-08	0.0793	0.0510887	0.107511	0.98141	0.83977	-0.004	0.0347759	-0.0427759	0.0325	1.07424	0.8729	-0.003	0.72921	-0.007	0.87802	0.003	0.3506	-0.02	0.30897	0.021	0.43703	0.016	0.56828	-0.012
rs2482826	10	30178249	35.425	C	G	LOC101929279	intergenic	3.7e-08	0.0841	0.0541549	0.114045	0.981318	0.7236	0.007	-0.0317952	0.0457952	0.0968	0.94629	0.9818	0	0.91533	0.002	0.078472	0.035	0.066937	0.037	0.66202	0.009	0.79812	0.005	0.87907	0.003
rs1160554	8	13544307	18.202	T	C	C8orf48	intergenic	4.1e-08	0.096	0.0617048	0.130295	0.984774	0.48324	0.017	-0.0305253	0.0645253	0.489	1.02727	0.17048	-0.034	0.82374	0.005	0.91665	0.003	0.11542	0.039	0.04828	0.048	0.13552	0.037	0.70563	-0.009
rs11147235	12	133112121	23.296	C	T	ZNF140	downstream gene	4.2e-08	-0.0977	-0.0627704	-0.13263	0.992959	0.40154	0.019	-0.0253928	0.0633928	0.329	0.96275	0.23255	-0.027	0.45287	-0.017	0.83582	-0.005	0.21088	0.029	0.52012	0.013	0.72428	0.008	0.66842	0.01
rs6600164	16	1706177	15.397	C	T	MAPK8IP3	upstream gene	4.7e-08	-0.0991	-0.0635406	-0.134659	0.97533	0.38779	-0.022	0.0279287	-0.0719287	0.125	0.93551	0.13302	-0.04	0.66735	0.011	0.88981	-0.004	0.51925	-0.017	0.30305	-0.027	0.15619	-0.037	0.64482	-0.012
rs2526385	3	50143702	15.375	T	G	SEMA3F	intergenic	4.9e-08	0.0976	0.0625314	0.132669	0.96667	0.0056132	0.073	0.0213384	0.124662	0.0247	0.9125	0.77077	-0.008	0.078475	0.047	0.33769	-0.026	0.0015629	0.085	0.19949	0.034	0.0068484	0.072	0.019975	0.061
rs147972440	2	28859270	12.287	C	G	TRMT61B	intron	5e-08	0.109	0.0698094	0.148191	0.965451	0.58267	0.016	-0.0410712	0.0730712	0.77	1.0199	0.39573	0.025	0.47857	-0.021	0.42049	0.024	0.069061	0.054	0.22872	0.035	0.46743	0.021	0.92609	0.003
rs7977237	12	43306538	38.462	T	A	ADAMTS20	intergenic	1.1e-06	0.08	0.0478217	0.112178	0.985487	0.049071	0.038	0.000153976	0.075846	0.813	1.00771	0.57601	-0.011	0.17461	0.026	0.2059	-0.025	0.69535	0.008	0.1841	0.026	0.038009	0.04	0.16567	0.027
rs2025751	6	51757651	43.561	T	C	PKHD1	intron	2.3e-06	0.6	0.351116	0.848884	1	0.83339	0.004	-0.0332702	0.0412702	0.975	0.99906	0.82657	0.004	0.62184	-0.009	0.67086	-0.008	0.019016	-0.045	0.36455	-0.017	0.95442	0.001	0.57815	0.011
rs9552680	13	22661146	31.697	T	C	BASP1P1	intergenic	2.4e-06	0.08	0.0467546	0.113245	0.999388	0.94824	0.001	-0.0291923	0.0311923	0.332	0.96752	0.086563	0.036	0.01335	0.051	0.024587	-0.046	1.1264e-05	0.092	0.0003891	0.073	0.035582	0.043	0.15239	-0.029
rs11710845	3	150347493	20.325	T	C	LINC01214	intergenic	0.00018	-0.09	-0.0429041	-0.137096	0.971151	0.36802	-0.021	0.0247238	-0.0667238	0.000345	0.87175	0.72149	0.009	0.17486	0.032	0.43814	-0.018	0.15932	0.034	0.3611	0.022	0.81493	-0.006	0.18857	-0.031
rs560713	6	136183898	29.86	A	C	PDE7B	intron	0.00018	-0.53	-0.252657	-0.807343	1	0.084449	-0.035	0.00475808	-0.0747581	0.339	1.03322	0.0079814	-0.056	0.11007	0.033	0.30778	-0.021	0.022007	-0.048	0.35127	-0.019	0.047658	-0.041	0.23622	-0.024
rs3918508	20	39284024	48.316	G	A	LOC339568	intergenic	0.00033	0.06	0.0272472	0.0927528	0.894757	0.28429	0.02	-0.0166105	0.0566105	0.254	0.96481	0.95713	-0.001	0.50538	-0.013	0.18087	0.026	0.99671	0	0.84694	-0.004	0.54616	0.011	0.28874	0.02
rs17527016	4	111042563	25.713	T	C	MIR297	intergenic	0.0022	-0.1	-0.0359857	-0.164014	0.995698	0.13007	-0.033	0.00972618	-0.0757262	0.18	0.95262	0.95058	0.001	0.27544	0.024	0.039152	-0.045	0.057344	-0.042	0.93633	-0.002	0.14275	-0.032	0.20203	-0.028
rs1866758	1	41853197	34.609	C	T	HIVEP3	intron	0.004	-0.09	-0.0287109	-0.151289	0.995826	0.10211	-0.032	0.00636768	-0.0703677	0.719	0.98834	0.97907	-0.001	0.23112	-0.024	0.57291	0.011	0.48574	0.014	0.86464	0.003	0.42586	-0.016	0.10211	-0.032
rs59072263	7	8112437	14.586	T	G	ICA1	downstream gene	0.033	-0.605	-0.0488304	-1.16117	1	0.10141	0.044	-0.00864777	0.0966478	0.396	1.03822	0.13498	-0.041	0.61067	0.014	0.023933	-0.061	0.070682	-0.05	0.70093	0.01	0.13977	0.04	0.13825	0.04
rs10047948	14	21610372	13.341	G	A	TRAV1-1	intergenic	0.12	0.73	-0.190263	1.65026	1	0.36759	0.025	-0.0293842	0.0793842	0.344	1.04588	0.18892	0.037	0.63605	0.013	0.7077	0.01	0.74254	0.009	0.92685	-0.003	0.95322	0.002	0.34078	0.026
rs1906060	16	6058429	15.988	C	T	RBFOX1	intron	0.18	0.59	-0.272499	1.4525	1	0.68054	-0.011	0.0413649	-0.0633649	0.536	1.02616	0.096976	-0.044	0.57868	0.014	0.57916	-0.014	0.47056	-0.019	0.728	-0.009	0.68412	-0.011	0.68319	-0.011
rs2945733	8	133603507	13.264	T	G	ST3GAL1	intergenic	0.29	0.51	-0.434693	1.45469	1	0.80002	0.007	-0.0471605	0.0611605	0.469	0.96722	0.41919	0.024	0.050196	-0.056	0.053672	0.056	0.29679	-0.03	0.86627	0.005	0.79549	0.007	0.73514	0.01
rs6848193	4	181717360	40.331	A	G	LOC90768	intergenic	0.45	0.47	-0.749462	1.68946	1	0.62693	-0.009	0.0272924	-0.0452924	0.721	1.01131	0.79158	0.005	0.44385	-0.015	0.63789	0.009	0.50676	-0.013	0.38676	-0.017	0.179	-0.026	0.91125	-0.002
rs3818079	14	101512951	45.027	A	G	DIO3OS	intergenic	0.48	-0.411	0.729531	-1.55153	1	0.80829	0.005	-0.0353903	0.0453903	0.0421	0.93808	0.49185	-0.013	0.11803	0.03	0.027992	-0.042	0.50799	0.013	0.91572	0.002	0.87666	0.003	0.77737	0.005
rs9841621	3	18367585	2.055	G	A	SATB1	intron	0.59	0.81	-2.13635	3.75635	1	0.82845	0.015	-0.120678	0.150678	0.36	1.1042	0.11798	-0.112	0.059075	0.133	0.046747	-0.141	0.40795	-0.059	0.80702	-0.017	0.99508	0	0.85275	0.013
rs10430986	11	41160969	3.379	C	T	LRRC4C	intron	0.62	-0.935	2.76087	-4.63087	1	0.016705	-0.129	-0.0233479	-0.234652	0.415	1.0668	0.86789	0.009	0.070327	0.099	0.35746	-0.05	0.78559	0.015	0.64161	0.025	0.22228	-0.066	0.020858	-0.125
rs7815720	8	117077274	12.416	A	G	SLC30A8	intron	0.65	1.02	-3.38583	5.42583	1	0.27285	-0.032	0.025199	-0.089199	0.128	1.10539	0.8424	-0.006	0.42922	0.023	0.24511	-0.034	0.18651	-0.04	0.055069	-0.056	0.1349	-0.044	0.7546	-0.009
rs216146	5	150066358	35.152	T	C	CSF1R	intron	0.67	0.22	-0.791855	1.23186	1	0.49463	0.013	-0.024308	0.050308	0.408	1.02735	0.22823	0.024	0.54568	-0.012	0.45317	0.015	0.3143	-0.02	0.2619	-0.022	0.94979	0.001	0.19224	0.026
rs7894966	10	86858867	1.764	G	T	BMPR1A	intron	0.68	-0.67	2.5138	-3.8538	1	0.92745	0.006	-0.123155	0.135155	0.0795	0.79844	0.81168	0.017	0.55146	0.042	0.33581	-0.069	0.19416	0.094	0.89566	0.009	0.84146	0.014	0.97693	0.002
rs315644	10	36166967	19.672	C	A	PCAT5	intergenic	0.76	0.59	-3.19551	4.37551	1	0.083586	-0.041	0.00544421	-0.0874442	0.345	0.96355	0.45494	-0.018	0.4155	0.019	0.0145	-0.058	0.89225	-0.003	0.099311	-0.039	0.0084963	-0.062	0.28473	-0.025
rs4924148	15	37338164	33.638	C	T	MEIS2	intergenic	0.79	0.73	-4.64267	6.10267	1	0.26047	0.023	-0.0170611	0.0630611	0.286	1.03602	0.66293	-0.009	0.85839	-0.004	0.75336	-0.006	0.27823	0.022	0.1483	0.029	0.047933	0.04	0.60546	0.01
rs718433	14	21767650	36.086	G	A	TRAV6	intergenic	0.88	-0.59	7.06984	-8.24984	1	0.2487	0.023	-0.0160806	0.0620806	0.971	0.9983	0.89872	-0.003	0.7108	-0.007	0.26729	0.022	0.78149	0.006	0.52056	0.013	0.38449	0.017	0.40087	0.016
rs807331	14	44700086	24.934	C	T	FSCB	intergenic	0.89	0.5	-6.58583	7.58583	1	0.44127	0.017	-0.0262699	0.0602699	0.634	0.98321	0.61054	-0.011	0.86329	0.004	0.94517	0.002	0.77506	0.006	0.54427	0.013	0.75466	0.007	0.61366	0.011
rs16837723	4	5839623	13.27	G	A	CRMP1	synonymous	0.95	-0.565	17.095	-18.225	1	0.060595	0.053	-0.00236017	0.10836	0.434	0.96374	0.33371	-0.028	0.4887	-0.019	0.35123	0.026	0.54534	-0.017	0.14544	-0.041	0.85376	0.005	0.01719	0.067
