# Supplementary material for: Sequence variation at ANAPC1 accounts for 24% of the variability in corneal endothelial cell density
Source: Nat Commun. 2019 Mar 20;10:1284. doi: 10.1038/s41467-019-09304-9 (PMC6427039; doi:10.1038/s41467-019-09304-9)
Supplement: Supplementary file 8 — Supplementary Data 5 [file 41467_2019_9304_MOESM8_ESM.xlsx]

## Sheet: Sheet1
Chrom	Position	RS number	Other allele	Effect allele	β	P-value	Trait
2	73167393	rs879898715	A	C	0.116696	7.64245e-07	CCT
2	191667926	NA	TTTCTTTCTTTCTTTCTTTCTTTCTTTCTTTCTTTCTTTCT	TTTCTTTCTTTCT	-0.200982	3.78968e-07	CCT
2	218426763	rs28449400	G	A	-0.318841	4.67284e-07	CCT
2	218653184	rs149146451	G	C	-0.320258	7.05411e-08	CCT
2	218691090	rs76550234	T	C	-0.316654	1.16215e-07	CCT
2	218883490	rs143248068	G	A	-0.358082	1.52013e-10	CCT
2	218890289	rs121908120	T	A	-0.391147	4.5241e-11	CCT
2	218915189	rs77157375	G	A	-0.358175	1.49433e-10	CCT
2	218919534	rs188488867	C	T	-0.358181	1.49337e-10	CCT
2	218933713	NA	TTTTTTTTTTTTTTTTTTGTTGTTG	TTTTTTTTTTTTTTTTTGTTGTTG	-0.307409	9.11795e-08	CCT
2	218960489	rs36115038	G	A	-0.352735	2.66401e-10	CCT
2	218984911	rs114014734	G	A	-0.345045	6.68761e-10	CCT
2	218989595	rs146199923	G	T	-0.378289	1.76646e-10	CCT
3	172263608	NA	TTTTG	G	0.097396	7.0959e-07	CCT
3	172271486	rs7635832	T	G	-0.119248	8.66287e-08	CCT
3	172274527	rs36008983	TG	T	0.117955	1.11418e-08	CCT
3	172278729	rs6800129	C	G	-0.11818	1.77648e-07	CCT
3	172279709	rs4894414	C	T	-0.113442	5.71952e-07	CCT
4	8152399	rs56289339	G	A	-3.45624	8.3741e-07	CCT
6	80008927	NA	ATCTGTGTG	ATCTGTGTGTGTGTGTGTGTGTGTG	0.309169	2.44461e-07	CCT
6	81890060	rs1931655	G	A	-0.094492	9.86023e-07	CCT
6	81894638	rs35770647,rs397696315	AAAG	A	-0.101036	1.95506e-07	CCT
6	81899809	NA	TTC	TTC	0.097885	4.47981e-07	CCT
6	81899809	rs397693466,rs5877786	TTC	TC	-0.098197	3.96198e-07	CCT
6	81900209	rs12205663	C	G	-0.101324	1.80855e-07	CCT
6	81900323	rs12192332	A	T	-0.101326	1.80755e-07	CCT
6	81900610	rs9361874	G	A	-0.101267	1.84849e-07	CCT
6	81901341	rs9361875	C	T	-0.101596	1.67308e-07	CCT
6	81904329	rs9341904	G	A	-0.095176	8.26204e-07	CCT
9	134533595	rs3132321	C	T	-0.103929	3.16701e-07	CCT
9	134533837	rs3132320	C	T	-0.113171	2.70351e-08	CCT
9	134534013	rs3132319	A	C	-0.109457	3.86568e-07	CCT
9	134534081	rs3132318	C	T	-0.115324	1.99928e-08	CCT
9	134534307	NA	A	A	0.116665	1.54123e-08	CCT
9	134534307	rs3118592	A	T	-0.116665	1.54087e-08	CCT
9	134534488	rs3118593	C	A	-0.116539	1.59608e-08	CCT
9	134536579	rs1409832	T	G	-0.110462	3.12324e-07	CCT
9	134544368	rs3132307	G	C	-0.117586	2.105e-08	CCT
9	134544468	NA	G	G	0.112303	8.67847e-08	CCT
9	134544468	rs3118515	G	A	-0.114234	5.59573e-08	CCT
9	134545337	rs943423	G	A	0.141558	6.14356e-11	CCT
9	134547946	rs3118516	G	A	-0.108486	2.34585e-07	CCT
9	134548059	rs3118517	C	T	-0.104813	5.96253e-07	CCT
9	134548237	rs3118518	G	A	-0.107331	2.96817e-07	CCT
9	134548366	rs3132306	T	C	-0.106562	3.54935e-07	CCT
9	134548682	rs1536482	G	A	-0.104381	6.5496e-07	CCT
9	134548838	rs1536483	C	T	-0.103195	7.81288e-07	CCT
9	134548862	rs1536484	G	C	-0.114239	1.22819e-08	CCT
9	134549319	rs3118519	A	G	-0.116807	6.16241e-09	CCT
9	134549749	rs3118520	A	G	-0.117037	5.74903e-09	CCT
9	134552050	rs3132304	G	A	-0.104862	3.30992e-07	CCT
9	134552232	rs3118521	G	C	-0.116725	2.85267e-08	CCT
9	134552452	rs3132303	C	G	-0.1167	2.8712e-08	CCT
9	134554096	rs3132302	A	G	-0.117333	6.12982e-08	CCT
9	134568888	NA	ATGTGTG	ATGTGTG	-0.097633	9.17738e-07	CCT
9	134594222	rs10776893	G	A	0.107651	5.9315e-07	CCT
9	134594738	NA	A	A	-0.107305	6.03879e-07	CCT
9	134594738	rs10858256	A	G	0.10729	6.05944e-07	CCT
9	134595040	rs10745383	C	G	0.107798	5.84608e-07	CCT
9	134595702	rs12380091	A	G	0.106975	7.2078e-07	CCT
10	62069120	rs10821953	T	A	-0.10856	2.53324e-08	CCT
10	62070052	NA	CC	TTC	-0.105449	7.87708e-08	CCT
10	62070527	rs7090871	T	C	-0.101596	1.86916e-07	CCT
10	62071225	rs10821954	G	A	-0.101786	1.76996e-07	CCT
10	62071742	rs12773075	T	G	-0.101829	1.74835e-07	CCT
10	62072169	rs35809595	G	A	-0.101824	1.74335e-07	CCT
10	62072520	rs12778514	G	A	-0.101869	1.71743e-07	CCT
10	62073104	rs3740354	T	G	-0.101548	1.88384e-07	CCT
10	62073139	rs3740353	G	A	-0.101547	1.88401e-07	CCT
10	62074289	rs9633555	C	T	-0.101544	1.88896e-07	CCT
10	62075094	rs9633556	C	G	-0.101538	1.89176e-07	CCT
10	62075256	rs9633557	C	A	-0.101537	1.89235e-07	CCT
10	62075434	rs9633534	G	A	-0.101535	1.89317e-07	CCT
10	62075933	rs3740352	A	G	-0.101534	1.89393e-07	CCT
10	62076204	rs138272556	CA	C	-0.101531	1.89509e-07	CCT
10	62076207	rs17289724,rs66509644	G	C	-0.101531	1.89509e-07	CCT
10	62076329	rs9633535	C	T	-0.101635	1.85712e-07	CCT
10	62077247	rs2393730	G	A	-0.100916	2.06303e-07	CCT
10	62077257	rs2393729	C	T	-0.100916	2.06309e-07	CCT
10	62077496	rs2393728	G	A	-0.100919	2.0615e-07	CCT
10	62077530	NA	CA	CA	0.100035	2.56991e-07	CCT
10	62077530	rs5785510,rs796918786	CA	C	-0.1009	2.07442e-07	CCT
10	62079280	rs11310983,rs397793728	CA	C	-0.102527	1.29997e-07	CCT
10	62079658	rs4948502	T	C	-0.102524	1.30069e-07	CCT
10	62080928	rs10821955	T	G	-0.102886	1.26436e-07	CCT
10	62081371	rs4948296	G	A	-0.103221	1.14636e-07	CCT
10	90166245	rs117232124	C	T	0.339498	9.21529e-07	CCT
10	90166652	rs75534868	A	G	0.339498	9.21529e-07	CCT
10	90167904	rs985602	A	C	0.339599	9.14972e-07	CCT
10	90168177	rs145404169,rs373990865	TTTCT	T	0.338748	9.8057e-07	CCT
10	90169375	rs17091368	G	A	0.338748	9.80576e-07	CCT
10	90169609	rs141345070	G	A	0.338748	9.80576e-07	CCT
10	90178150	rs17091442	A	G	0.338907	9.69503e-07	CCT
10	90183193	rs183220991	G	T	0.339091	9.56497e-07	CCT
10	90191507	rs76910588	A	G	0.338861	9.73452e-07	CCT
10	90195220	rs113384830	G	A	0.338866	9.73103e-07	CCT
11	53439667	NA	G	C	-2.03031	3.90505e-07	CCT
11	53439673	NA	T	A	-1.99933	2.15329e-08	CCT
11	110984490	rs317513	A	G	-0.11217	1.20995e-07	CCT
11	111019824	rs317521	T	G	-0.11989	2.92664e-08	CCT
11	111020330	rs160826	A	G	-0.11989	2.92666e-08	CCT
11	111022239	rs317525	A	G	-0.120108	2.76205e-08	CCT
11	111033044	rs397539	C	T	-0.1223	1.55007e-08	CCT
11	111037303	rs34217969,rs398017570	TC	T	-0.121569	1.86171e-08	CCT
11	111041213	rs317514	T	C	-0.121563	1.86517e-08	CCT
11	111042516	rs4938174	G	A	0.123289	1.56712e-08	CCT
11	111045265	rs7943048	A	C	0.122966	1.71264e-08	CCT
11	111052161	rs113347843	G	T	0.123305	2.18643e-08	CCT
12	103792415	rs117514584	T	C	0.307113	7.88747e-07	CCT
12	103888516	rs117995094	G	A	0.2603	1.22422e-08	CCT
12	103894876	rs144747978	CTGTCT	C	0.260363	1.21745e-08	CCT
12	103929834	rs199601481	AC	A	0.255264	2.39032e-08	CCT
12	104015054	rs117801489	T	C	0.296064	3.94387e-10	CCT
12	104029121	rs138304799	C	T	0.225858	1.2232e-07	CCT
12	104034698	rs140545159	C	T	0.264486	2.01667e-09	CCT
12	104192937	rs117177086	T	A	0.213953	1.78857e-07	CCT
12	104377858	rs186033146	C	T	0.292222	7.72665e-10	CCT
15	29872846	rs62014488	A	G	-0.177704	1.22819e-07	CCT
15	29879676	rs62014489	G	A	-0.180048	4.16436e-08	CCT
15	29880499	rs62014490	T	C	-0.180032	4.17722e-08	CCT
15	29881219	rs711357	C	T	-0.168949	4.30862e-07	CCT
15	29897842	rs785431	A	G	-0.165225	6.86581e-07	CCT
15	29900487	rs785432	T	A	-0.165221	6.86667e-07	CCT
15	29902468	rs785434	G	A	-0.165078	7.01335e-07	CCT
15	29902836	rs785435	C	T	-0.165288	8.30562e-07	CCT
15	29903151	rs785436	C	T	-0.165257	8.35132e-07	CCT
15	29903913	rs785420	A	T	-0.164984	7.11535e-07	CCT
15	29907333	rs2461738	T	C	-0.164882	7.20017e-07	CCT
15	78652456	rs527608793	C	T	0.615721	5.43612e-07	CCT
15	79516793	rs762327381	G	T	0.790702	4.8887e-07	CCT
15	100152748	rs72755233	G	A	0.179314	1.26557e-10	CCT
15	101174448	rs1975753	C	T	0.10302	6.456e-07	CCT
15	101176378	rs11433	A	G	0.098185	6.54426e-07	CCT
15	101177892	rs28364839	C	G	0.119258	5.45355e-07	CCT
15	101179938	rs1993338	A	G	0.106175	2.9173e-07	CCT
15	101182812	rs11630342	C	T	0.126304	8.82741e-08	CCT
15	101188606	NA	AG	AAG	0.102543	5.98087e-07	CCT
15	101189396	rs13329644	T	C	0.104329	3.44781e-07	CCT
15	101189976	rs8033531	G	C	0.128186	5.6363e-08	CCT
15	101190963	rs8024948	T	C	0.104708	3.13073e-07	CCT
15	101193496	rs397810119,rs398078449,rs67452222	TA	T	-0.104757	3.06541e-07	CCT
15	101199994	rs10751717	A	G	0.102469	8.14288e-07	CCT
15	101204836	rs9888679	C	T	0.119487	2.74388e-07	CCT
15	101205430	rs68147025	A	C	0.127567	6.49974e-08	CCT
15	101205933	rs28590465	A	C	0.103352	7.90558e-07	CCT
15	101206207	rs28547403	G	A	0.127378	6.91996e-08	CCT
15	101209229	rs28731492	G	A	0.126192	8.85313e-08	CCT
15	101209595	NA	C	C	-0.118007	3.7995e-07	CCT
15	101209595	rs9920291	C	T	0.118007	3.7995e-07	CCT
15	101210996	rs897238	A	T	0.117707	2.53773e-07	CCT
15	101211493	rs8043304	T	C	0.117374	2.74393e-07	CCT
15	101212230	rs4965806	G	A	0.114588	8.90478e-09	CCT
15	101213189	rs28623369	T	G	0.117151	2.89374e-07	CCT
15	101213869	rs9944228	A	G	0.117394	4.43105e-07	CCT
15	101214435	rs3886524	T	C	0.12652	8.17056e-08	CCT
15	101214517	rs720054	G	C	0.126174	8.87183e-08	CCT
15	101218022	NA	G	G	-0.12627	8.92994e-08	CCT
15	101218022	rs12324684	G	C	0.126686	8.14767e-08	CCT
15	101218676	rs66523354	G	C	0.125925	9.68425e-08	CCT
15	101219876	rs28393606	C	T	0.126728	7.97956e-08	CCT
15	101220798	rs67228299	G	A	0.127987	5.6944e-08	CCT
15	101221816	rs10659419,rs60312644	T	TTTTG	0.127983	5.69686e-08	CCT
15	101221891	NA	TTTA	TTTA	-0.107636	4.35875e-08	CCT
15	101221891	rs141835665	TTTA	TT	0.127074	7.22328e-08	CCT
15	101222334	rs8042424	C	T	0.123779	1.09414e-07	CCT
15	101223433	rs11856910	A	G	0.127628	6.34923e-08	CCT
15	101225797	rs28635705	C	T	0.126493	1.1847e-07	CCT
15	101226227	rs6598437	T	C	0.122778	1.56847e-07	CCT
15	101227386	rs2412005	T	A	0.11266	1.71123e-08	CCT
15	101227617	rs8036083	T	G	0.117703	4.58317e-09	CCT
15	101227939	rs112680434,rs377286565	A	AGAATGT	0.117259	5.30556e-09	CCT
15	101229413	rs7171515	C	T	0.117795	4.47432e-09	CCT
15	101230556	rs8042989	T	A	0.117854	4.40146e-09	CCT
15	101231197	rs8042009	G	A	0.128416	5.34293e-08	CCT
15	101231248	rs8043243	C	T	0.117414	5.08696e-09	CCT
15	101232142	rs11636362	C	T	0.12815	5.69326e-08	CCT
15	101233358	rs12442366	G	A	0.110967	2.44237e-08	CCT
15	101234074	rs8038694	G	A	0.130079	3.70908e-08	CCT
15	101234161	rs8040150	C	T	0.130073	3.7126e-08	CCT
15	101234396	rs8040504	C	T	0.136806	5.67047e-08	CCT
15	101234684	rs8025591	T	A	0.137387	4.82852e-08	CCT
15	101234821	rs8040007	G	C	0.126242	6.18223e-07	CCT
15	101234838	rs8040019	G	A	0.130345	2.72541e-07	CCT
15	101234936	rs66876912	TT	T	0.137391	4.82601e-08	CCT
15	101235700	rs7165356	C	T	0.136712	1.27072e-07	CCT
15	101235715	rs7165361	C	T	0.135746	1.54642e-07	CCT
15	101235913	rs7166401	A	G	0.136712	1.27071e-07	CCT
15	101236211	rs11631804	G	A	0.135276	1.62649e-07	CCT
15	101236617	rs8037024	T	C	0.114338	3.8067e-08	CCT
15	101236985	NA	C	C	-0.11635	2.24953e-08	CCT
15	101236985	rs8032820	C	T	0.116234	2.30236e-08	CCT
15	101237065	NA	AAT	AAT	-0.138866	7.90593e-08	CCT
15	101237065	rs35949707	AAT	AT	0.138335	8.9721e-08	CCT
15	101237137	rs8041862	T	C	0.137418	1.09084e-07	CCT
15	101237397	rs28570030	C	T	0.136712	1.27062e-07	CCT
15	101237849	rs8038714	A	C	0.137111	1.16431e-07	CCT
15	101237941	rs8043249	T	A	0.136122	1.48683e-07	CCT
15	101238145	rs8033300	A	T	0.136708	1.39112e-07	CCT
15	101238244	rs138691341	ACCAT	A	0.136712	1.27053e-07	CCT
15	101238505	rs8033360	C	A	0.116372	2.23704e-08	CCT
15	101239658	rs11858464	G	A	0.136017	1.46488e-07	CCT
15	101239714	NA	T	T	-0.13548	1.6953e-07	CCT
15	101239714	rs113892335,rs147142999	T	TACGTTTCTGGCTA	0.13548	1.6953e-07	CCT
15	101239889	rs11634283	A	G	0.13548	1.69528e-07	CCT
15	101240486	rs58136452	C	T	0.13548	1.69518e-07	CCT
15	101240920	rs11856403	A	C	0.136071	1.44944e-07	CCT
15	101241729	rs752092	A	G	0.115145	3.13596e-08	CCT
15	101241884	rs8029617	G	A	0.135465	1.70089e-07	CCT
15	101241970	rs8031074	C	T	0.136048	1.45666e-07	CCT
15	101241982	rs8036047	T	C	0.136047	1.45696e-07	CCT
15	101242057	rs8031113	C	G	0.13604	1.45925e-07	CCT
15	101242185	rs11419060	T	TG	0.136724	1.2689e-07	CCT
15	101242554	rs11639408	T	C	0.136689	1.27836e-07	CCT
15	101243029	rs12324313	C	G	0.136644	1.29103e-07	CCT
15	101243087	rs12324414	C	T	0.136639	1.29237e-07	CCT
15	101244018	rs7182945	C	T	0.115648	2.73148e-08	CCT
15	101244076	rs28465510	A	T	0.136544	1.31906e-07	CCT
15	101244341	rs12324545	G	A	0.136518	1.32635e-07	CCT
15	101244459	rs11247277	A	G	0.115388	2.93026e-08	CCT
15	101245375	rs148302312,rs376115044	AGGGT	A	0.135787	1.59715e-07	CCT
15	101245765	rs8038272	T	C	0.13634	1.37607e-07	CCT
15	101246048	rs8032573	G	A	0.136256	1.39947e-07	CCT
15	101246367	rs369533507,rs386384029,rs752807195,rs56741361	TTTTAA	TTTTTTAA	0.153741	7.30484e-07	CCT
15	101246528	rs28445340	T	C	0.136322	1.38146e-07	CCT
15	101246542	rs9672951	G	T	0.136323	1.38117e-07	CCT
15	101246873	rs11371672	G	GA	0.136318	1.38356e-07	CCT
15	101247064	rs9672295	A	G	0.136322	1.3826e-07	CCT
15	101247764	rs11636578	T	C	0.115579	2.78472e-08	CCT
15	101247849	rs11630071	G	A	0.136338	1.37786e-07	CCT
15	101247944	rs11636628	T	A	0.134465	2.05109e-07	CCT
15	101248006	rs11630455	C	T	0.13575	1.61098e-07	CCT
15	101248839	rs28498458	C	T	0.110453	9.01115e-08	CCT
15	101249362	rs8025126	C	T	0.109711	1.66882e-07	CCT
15	101250612	rs8032007	A	G	0.10762	2.85874e-07	CCT
15	101252079	NA	CAA	CAA	-0.108126	4.63101e-07	CCT
16	61852891	NA	TTCCATTCTTCCT	TTCCATTCTTCCT	0.101465	3.18074e-07	CCT
16	88251323	rs11117395	A	C	-0.100985	7.79023e-07	CCT
16	88251715	rs6540207	C	T	0.103775	3.73197e-07	CCT
16	88251820	rs6540208	G	A	0.103904	3.60272e-07	CCT
16	88251924	rs79805207	C	T	-0.11548	3.46781e-08	CCT
16	88251953	rs6540209	C	T	0.104818	2.99873e-07	CCT
16	88251986	rs146287088	G	A	0.105534	2.40409e-07	CCT
16	88252626	rs5021061	C	T	0.103797	3.70756e-07	CCT
16	88252962	rs7203236	A	T	0.103797	3.70702e-07	CCT
16	88253048	rs12933008	A	G	-0.106527	2.16822e-07	CCT
16	88253742	rs60884583	C	T	0.102201	5.16533e-07	CCT
16	88253970	NA	TTC	TTC	-0.100994	6.85036e-07	CCT
16	88253970	rs111754930	TTC	TC	0.100562	7.63231e-07	CCT
16	88254238	rs11646432,rs71390917	T	C	-0.10568	2.7579e-07	CCT
16	88254495	rs7498565	C	T	-0.102204	5.16038e-07	CCT
16	88255029	rs28638792	G	A	0.102206	5.15704e-07	CCT
16	88255193	rs4993641	T	C	0.102206	5.15778e-07	CCT
16	88256747	rs9928310	C	T	0.103759	3.42228e-07	CCT
16	88256833	rs373181992,rs59626268	T	TTCCT	0.103162	3.99189e-07	CCT
16	88256965	rs56767584	G	C	0.105658	2.28268e-07	CCT
16	88257174	rs9930118	G	A	0.104246	2.99445e-07	CCT
16	88257262	rs55904632	C	T	0.103724	3.45585e-07	CCT
16	88257330	rs151333311	CT	C	0.103794	3.39488e-07	CCT
16	88257371	rs8043676	A	G	0.103764	3.42347e-07	CCT
16	88258211	rs111349991,rs758055959	GGT	G	0.099348	9.87077e-07	CCT
16	88258555	rs11860207	A	G	0.100465	7.40441e-07	CCT
16	88258705	rs11861141	T	C	0.100529	6.63046e-07	CCT
16	88258801	rs28643510	C	A	0.099539	9.14984e-07	CCT
16	88258802	rs28757854	A	G	0.099539	9.14984e-07	CCT
16	88259148	rs61172817	A	G	0.103745	3.68997e-07	CCT
16	88260025	rs7185012	T	A	0.124713	2.80797e-09	CCT
16	88260159	NA	TTTGTA	TTTGTA	0.105696	4.75012e-07	CCT
16	88260159	rs565871387	TTTGTA	TTGTA	-0.113303	7.19314e-08	CCT
16	88263219	rs113896694	C	T	-0.162622	5.20505e-09	CCT
16	88264518	rs12447690	C	T	0.140893	2.32247e-12	CCT
16	88265099	rs7201034	A	G	0.146037	4.11381e-13	CCT
16	88265885	rs7500824	A	G	0.145567	4.86296e-13	CCT
16	88265987	rs35542380	G	C	0.14562	4.76713e-13	CCT
16	88266504	rs7498219	C	T	0.140969	2.87658e-12	CCT
16	88268370	rs6540214	G	A	0.146162	3.90467e-13	CCT
16	88273252	rs397786988,rs59844923	A	AG	0.148965	1.48626e-13	CCT
16	88273804	NA	ATT	AT	-0.177465	4.41132e-13	CCT
16	88273822	rs759557380	TG	TTG	0.102053	5.90304e-07	CCT
16	88274219	rs7405095	A	G	0.148829	1.63232e-13	CCT
16	88277304	rs6540217	A	G	0.159061	1.48391e-13	CCT
16	88277927	rs200073183	T	C	0.152269	1.75054e-13	CCT
16	88278228	NA	T	C	0.103639	6.67583e-07	CCT
16	88278232	NA	A	C	0.103826	6.37697e-07	CCT
16	88278234	NA	C	T	0.103641	6.67378e-07	CCT
16	88278238	NA	G	A	0.103647	6.66308e-07	CCT
16	88278649	NA	C	C	0.130895	6.24039e-08	CCT
16	88278649	rs546459353	C	G	-0.130895	6.24025e-08	CCT
16	88278654	rs111339311	G	A	-0.15395	8.70257e-11	CCT
16	88278659	NA	T	C	-0.123412	3.86842e-07	CCT
16	88278707	rs566776314	A	G	-0.146474	7.28605e-10	CCT
16	88278994	rs12919641	G	C	0.148695	1.52778e-13	CCT
16	88279027	rs66710254	A	G	0.112358	6.12049e-07	CCT
16	88279081	rs139162138	C	T	0.108311	7.47691e-07	CCT
16	88279086	rs12925350	T	C	0.142707	4.88958e-12	CCT
16	88279621	rs71372762	C	T	0.162368	9.24639e-11	CCT
16	88279649	rs62047083	A	G	0.148081	2.46778e-10	CCT
16	88279848	rs62047084	T	C	0.171372	1.03937e-13	CCT
16	88280846	rs11117401	G	A	0.148548	2.28102e-13	CCT
16	88281909	rs6540220	G	C	0.14821	1.74062e-13	CCT
16	88285042	rs7198116	T	C	0.148355	1.62071e-13	CCT
16	88285815	rs12711488	C	G	0.148037	1.81526e-13	CCT
16	88287014	rs7498700	T	C	0.148846	1.42965e-13	CCT
16	88287256	rs7501109	G	C	0.148177	1.80763e-13	CCT
16	88287305	rs7501402	A	T	0.148777	1.38821e-13	CCT
16	88287561	rs7403826	A	T	0.148125	1.84972e-13	CCT
16	88287830	rs6540223	C	T	0.14855	1.56935e-13	CCT
16	88288849	NA	GGA	GGA	0.145865	4.08185e-13	CCT
16	88288849	rs34684621,rs58664271,rs751920071	GGA	G	-0.146047	3.94089e-13	CCT
16	88289230	NA	G	G	0.146164	4.51065e-13	CCT
16	88289230	rs143485188,rs149051942	G	GATA	-0.144756	7.03649e-13	CCT
16	88289261	NA	ATGGTGATGA	ATGGTGATGA	0.143988	6.8307e-13	CCT
16	88289261	rs141625840,rs61546672	ATGGTGATGA	ATGGTGATGATGG	-0.128322	2.93342e-10	CCT
16	88289445	rs146769134,rs58649261	GATG	G	-0.145591	4.63215e-13	CCT
16	88289717	rs58577366	T	C	-0.145894	4.92791e-13	CCT
16	88289993	rs28425635	A	G	-0.145586	4.63857e-13	CCT
16	88290223	rs58657775	A	G	-0.148228	1.69588e-13	CCT
16	88290639	rs28493272	C	T	-0.144925	6.15314e-13	CCT
16	88290956	rs28715745	G	A	0.14679	1.311e-12	CCT
16	88290957	NA	C	C	-0.106359	9.76323e-07	CCT
16	88290957	rs28716598	C	G	0.109309	4.94492e-07	CCT
16	88291148	rs35479534	G	A	0.145579	4.64626e-13	CCT
16	88291215	rs35193497	T	G	0.145577	4.64914e-13	CCT
16	88291325	rs28698209	T	G	0.145578	4.64709e-13	CCT
16	88291954	rs28411862	G	C	-0.144409	7.47791e-13	CCT
16	88292560	rs28481824	C	T	-0.146167	3.75281e-13	CCT
16	88292798	rs754875493	CAAAAAAAAAAA	CAAAAAAAAAAAAA	-0.125659	2.56737e-09	CCT
16	88292798	rs36051456,rs398030112	CAAAAAAAAAAA	CAAAAAAAAAAAA	0.130773	5.03954e-10	CCT
16	88293176	rs34715091	A	G	-0.144859	4.20519e-13	CCT
16	88293315	NA	TGGATGGATGGA	TGGATGGATGGA	0.139485	3.94961e-12	CCT
16	88293816	rs28445880	G	T	-0.146256	2.46196e-13	CCT
16	88293963	NA	C	C	0.145147	3.81417e-13	CCT
16	88293963	rs28563118	C	G	-0.145116	3.84079e-13	CCT
16	88295596	rs28526212	G	A	0.145007	4.15035e-13	CCT
16	88296054	rs28378192	C	T	0.148801	7.8133e-14	CCT
16	88296462	NA	CCA	CCA	-0.10609	8.89757e-07	CCT
16	88296462	rs372974680,rs534296532	CCA	C	0.106087	8.90092e-07	CCT
16	88296742	NA	CACAT	CACAT	-0.150783	3.25734e-14	CCT
16	88296742	rs12719932	CACAT	CGCAT	0.149655	5.01009e-14	CCT
16	88296907	rs12448211	G	A	0.149652	5.01423e-14	CCT
16	88297703	rs12926024	T	C	0.14724	9.16577e-14	CCT
16	88297909	rs9934580	A	G	0.147313	8.80318e-14	CCT
16	88298034	rs9938149	C	A	0.146727	1.13083e-13	CCT
16	88298873	rs8059298	T	C	0.145533	1.88162e-13	CCT
16	88299690	NA	T	T	-0.14847	5.71979e-14	CCT
16	88299690	rs11259972	T	C	0.147931	7.20304e-14	CCT
16	88300506	rs9922572	A	C	0.148084	1.37104e-13	CCT
16	88300835	rs9926214	C	T	0.141785	4.65668e-13	CCT
16	88301162	NA	CT	CT	-0.15174	2.78029e-14	CCT
16	88301162	rs398030114,rs71158725	CT	CTT	0.150106	4.57786e-14	CCT
16	88302168	rs12719930	G	A	0.152153	1.8646e-14	CCT
16	88302170	rs12719931	C	T	0.152057	1.87563e-14	CCT
16	88302184	rs8057716	G	C	0.150473	4.84182e-14	CCT
16	88303372	NA	G	G	-0.148451	7.28692e-14	CCT
16	88303372	rs12935558	G	A	0.14869	6.60464e-14	CCT
16	88303407	rs12935576	G	A	0.148947	5.93271e-14	CCT
16	88303713	rs12918094	A	G	0.148945	5.93564e-14	CCT
16	88304501	rs9925231	T	C	0.14912	5.47511e-14	CCT
16	88304861	rs7404292	A	G	0.150307	5.21327e-14	CCT
16	88305321	NA	CAG	CAG	-0.150137	4.47158e-14	CCT
16	88305321	rs10542174,rs796336240	CAG	G	0.152107	2.01785e-14	CCT
16	88307315	rs6603048	T	C	0.150931	4.02465e-14	CCT
16	88309033	rs7199889	C	G	0.148303	1.04931e-13	CCT
16	88309991	rs9938961	G	A	-0.150505	4.6327e-13	CCT
16	88310427	rs34604076,rs35508158	AAC	A	0.14864	9.01294e-14	CCT
16	88310575	NA	TTA	TTA	0.14565	3.25147e-12	CCT
16	88310575	rs11310109	TTA	TA	-0.156301	9.30462e-11	CCT
16	88310911	rs7204132	T	G	0.141817	2.72628e-12	CCT
16	88311902	rs9932700	T	C	0.127547	9.9922e-11	CCT
16	88313085	rs9940628	A	G	0.128368	7.56421e-11	CCT
16	88313103	rs9927272	G	A	0.128166	8.08485e-11	CCT
16	88329817	rs7500143	T	C	-0.099864	4.00314e-07	CCT
16	88331061	NA	A	A	0.101135	3.46572e-07	CCT
16	88331061	rs145703027	A	CATCACA	-0.099912	5.01843e-07	CCT
16	88331217	rs144812527,rs759560679	CACCACCACC	CACCACCACCACC	-0.10452	2.57636e-07	CCT
16	88331446	rs62652228	T	C	-0.100147	3.69969e-07	CCT
16	88331863	rs13335621	T	C	-0.104545	2.77185e-07	CCT
16	88332051	rs13331256	G	A	-0.104491	2.80676e-07	CCT
16	88332666	rs35732791	T	G	-0.104301	1.15034e-07	CCT
16	88333880	rs62047133	T	G	-0.100888	3.69405e-07	CCT
16	88334052	NA	CTGTGTCTGTG	CTGTGTCTGTG	0.098723	5.66328e-07	CCT
16	88334052	rs28380659	CTGTGTCTGTG	TTGTGTCTGTG	-0.099988	4.25632e-07	CCT
20	2800612	rs560134461	G	A	-0.392793	5.88491e-07	CCT
1	40857360	rs113073438	C	T	0.537966	4.77477e-08	CD
1	187589416	rs143152420	T	A	2.80208	1.86093e-07	CD
2	15909758	rs768291075	AAAAA	AA	0.095186	9.79105e-07	CD
2	86874864	rs200532149	A	T	-0.157431	1.01069e-07	CD
2	86875002	rs78207084	T	C	-0.149725	1.05884e-09	CD
2	86875025	rs773066175	C	T	-0.142316	3.26197e-07	CD
2	87120020	NA	CT	CT	0.227947	1.69176e-12	CD
2	87120549	NA	C	T	-0.548923	3.09314e-34	CD
2	87128584	rs200544053	G	A	-0.198329	2.27584e-10	CD
2	87128789	rs201336213	C	T	-0.149274	3.94794e-08	CD
2	87128901	rs3101261	C	A	-0.120895	9.49855e-07	CD
2	87128915	rs201869954	G	A	-0.162706	3.14502e-09	CD
2	87159993	NA	G	A	-0.561679	4.2981e-41	CD
2	87160508	NA	TAAA	TAAA	0.295148	3.97341e-15	CD
2	87162470	rs2169192,rs78826439	C	T	-0.18312	2.47981e-14	CD
2	87162943	rs2010034	C	T	-0.447269	5.04833e-35	CD
2	87164553	NA	T	C	-0.492646	4.21647e-28	CD
2	87165221	rs1540577	G	A	-0.354597	2.81944e-43	CD
2	87167583	rs67423048	G	T	-0.33024	2.40383e-43	CD
2	87167583	NA	G	G	0.302288	3.601e-38	CD
2	87167928	rs377458955	C	A	-0.488622	1.31243e-36	CD
2	87168513	rs371135200	C	A	-0.494148	5.9974e-39	CD
2	87168806	rs71279283	T	C	-0.303289	4.35334e-17	CD
2	87178393	rs746514420	C	T	-0.579846	2.66923e-49	CD
2	87184458	rs140496211	G	A	-0.356963	1.30192e-29	CD
2	87185247	rs371039370	C	T	-0.493942	1.12884e-35	CD
2	87189189	NA	T	T	0.499981	4.00087e-77	CD
2	87189189	rs868326756	T	A	-0.498872	9.16954e-77	CD
2	87200356	rs1522036	A	G	-0.378631	1.15271e-55	CD
2	87201911	NA	A	C	-0.518519	7.50384e-37	CD
2	87202636	rs201721770	T	C	-0.48659	6.22351e-64	CD
2	87209514	NA	T	G	-0.532374	2.19634e-53	CD
2	87214152	rs796712469	G	A	0.200504	9.55482e-08	CD
2	87222484	rs62145257	A	T	-0.414876	3.24378e-38	CD
2	87227009	rs71413010	T	C	-0.259558	2.53954e-26	CD
2	87227251	rs71413011	A	T	-0.499067	3.12393e-66	CD
2	87227285	rs374992738	T	C	-0.182864	1.22925e-10	CD
2	87227469	rs71413012	G	A	-0.515487	1.90684e-88	CD
2	87227969	rs71252595	C	T	-0.206986	7.43245e-18	CD
2	87228029	rs370217163	C	T	-0.191478	9.80556e-11	CD
2	87228053	rs67733275	TCTC	T	-0.552002	1.78701e-44	CD
2	87228209	rs183313197	G	T	-0.419145	3.71272e-10	CD
2	87228209	NA	G	G	0.419136	3.71625e-10	CD
2	87228257	NA	C	T	0.192081	2.05833e-08	CD
2	87228717	rs138936877	T	A	-0.186404	2.86415e-13	CD
2	87228774	rs146658384	G	T	-0.504346	1.16516e-30	CD
2	87232841	rs146788158	C	G	-0.537838	2.73283e-86	CD
2	87237570	rs201670762	C	A	-0.154934	1.01728e-08	CD
2	87239656	rs796772920	C	T	-0.506976	6.34012e-78	CD
2	87239727	NA	CG	CG	0.218128	1.53437e-18	CD
2	87239727	rs76276219	CG	CA	-0.218102	1.5481e-18	CD
2	87240733	NA	A	A	-0.221709	3.09078e-07	CD
2	87240733	NA	A	T	0.220884	3.54593e-07	CD
2	87241015	rs199950935	T	C	-0.172575	8.31623e-13	CD
2	87241556	NA	G	T	-0.516034	2.50421e-30	CD
2	87246060	rs113027437	C	A	0.222649	2.16346e-10	CD
2	87316094	rs796924672	T	C	-0.155244	1.37522e-07	CD
2	105489364	rs201337980	AGAAA	A	-0.442631	5.65759e-07	CD
2	105871571	rs191734722	C	T	-0.331099	3.36443e-07	CD
2	106368129	rs62145175	C	T	-0.157655	2.12565e-11	CD
2	106368352	rs7556979	C	A	-0.207332	1.26093e-18	CD
2	106372904	rs147701520,rs567337989	TC	TCA	-0.384255	3.49751e-61	CD
2	106372904	NA	TC	TC	0.384252	3.50274e-61	CD
2	106470308	rs200402182	A	G	-0.150827	1.19232e-08	CD
2	107654731	rs540296694	A	T	-0.536697	9.84772e-07	CD
2	108661315	rs183971021	G	A	-0.420614	1.76509e-08	CD
2	108679862	rs180751906	C	T	-0.421675	1.63396e-08	CD
2	108772127	rs114149858	G	C	-0.413221	2.69632e-08	CD
2	109145482	rs138793296	G	A	-0.364832	1.85998e-08	CD
2	109428249	rs192049538	A	G	-0.308905	3.05065e-07	CD
2	109560619	rs745699188	C	T	-0.728303	1.10065e-10	CD
2	109597946	rs78014138	G	A	-0.477273	9.57535e-10	CD
2	109601669	rs185386932	C	T	-0.478663	8.56307e-10	CD
2	109647458	rs116370020	G	A	-0.484925	5.63629e-10	CD
2	109652531	rs114269860	G	A	-0.305825	3.42214e-07	CD
2	109679665	rs527487738	A	G	-0.486405	4.99923e-10	CD
2	109679668	rs182561265	T	C	-0.486405	4.99923e-10	CD
2	109723954	rs546476261	AC	A	-0.615842	6.17942e-13	CD
2	109749717	NA	A	ACTGCA	-0.904182	6.06054e-08	CD
2	109749717	NA	A	A	0.904182	6.06057e-08	CD
2	109941086	NA	G	A	-0.909017	9.42699e-08	CD
2	109957359	NA	G	GA	-0.779425	2.56008e-11	CD
2	110177781	rs147938850	G	A	-0.38934	4.94343e-07	CD
2	110314457	rs11491327	T	C	-0.101658	2.5383e-07	CD
2	110342378	NA	C	T	-0.437365	2.83279e-07	CD
2	110362527	rs748024090	TA	TAA	-0.787508	1.52564e-07	CD
2	110362527	NA	TA	TA	0.787508	1.52565e-07	CD
2	110390952	NA	G	A	-0.777277	3.8221e-07	CD
2	110414122	NA	A	AT	-0.661666	4.23831e-09	CD
2	110437826	NA	A	G	-0.291964	9.81586e-07	CD
2	110511130	NA	C	T	0.134702	1.95813e-09	CD
2	110590490	NA	T	C	-0.794042	1.48445e-07	CD
2	110621773	NA	T	TGCAGT	-0.948451	9.06448e-09	CD
2	110621773	NA	T	T	0.948451	9.06456e-09	CD
2	110679196	rs111844173	T	A	-0.276699	3.14207e-07	CD
2	110681629	NA	GAGAAAGAAAGAA	GAGAAAGAAAGAAAGAA	-0.115402	1.31355e-07	CD
2	110697474	rs113053949	T	C	-0.278677	7.56459e-09	CD
2	110700612	rs185949673	G	A	-0.629962	2.84682e-11	CD
2	110707444	rs755763903	C	G	-0.787928	1.50225e-07	CD
2	110757487	rs7593436	T	C	0.113248	1.41689e-07	CD
2	110767968	NA	ACACACACACACAA	AC	-0.804654	8.50968e-11	CD
2	110785388	NA	GTGTGTGTGT	GT	-0.787763	1.51111e-07	CD
2	110785910	rs4290670	C	T	0.105022	9.24382e-07	CD
2	110832607	rs78778421	C	T	-0.262654	6.66455e-08	CD
2	110836858	rs79854355	C	T	-0.498052	2.66799e-09	CD
2	110839973	NA	T	TTTGTTG	0.123955	2.17803e-09	CD
2	110839976	NA	G	G	-0.123955	2.17857e-09	CD
2	110839976	NA	G	GTTGTTGTTTG	0.123954	2.17917e-09	CD
2	110840059	rs1969232	A	G	0.122955	4.4004e-09	CD
2	110840123	rs1969233	C	T	0.123907	2.20708e-09	CD
2	110840414	rs1533295	A	G	-0.123812	2.26412e-09	CD
2	110840788	rs999643	T	C	0.123681	2.34252e-09	CD
2	110840789	rs999642	G	A	0.123681	2.34265e-09	CD
2	110841705	rs10210955	G	C	0.109675	1.71852e-08	CD
2	110842129	rs4849121	G	A	0.109648	1.83166e-08	CD
2	110844365	rs10180446	C	G	0.126766	9.25033e-10	CD
2	110845397	rs12476878	G	A	0.126766	9.2502e-10	CD
2	110846536	rs1554006	A	G	0.126772	1.53254e-09	CD
2	110847065	rs13019266	T	C	0.127692	7.2814e-10	CD
2	110849014	rs9917154	G	C	0.12717	8.62965e-10	CD
2	110849824	rs7576541	C	T	0.127537	7.67252e-10	CD
2	110850957	rs7588925	T	C	0.143433	1.16338e-11	CD
2	110852113	rs10179923	G	A	0.142421	1.5321e-11	CD
2	110852181	rs10180020	G	A	0.14242	1.53255e-11	CD
2	110853913	NA	GTT	GTT	-0.161022	2.47052e-14	CD
2	110853913	rs35717647,rs397985458	GTT	GT	0.157456	7.49234e-14	CD
2	110856159	rs12711785	A	G	0.143445	1.15894e-11	CD
2	110857438	rs4849134	A	G	0.142795	1.3227e-11	CD
2	110857502	rs4849135	T	G	0.143477	1.14781e-11	CD
2	110858348	rs1533300	T	C	0.142437	1.52423e-11	CD
2	110858727	rs1533298	C	T	0.142444	1.52166e-11	CD
2	110864858	rs2612698	C	T	-0.107108	3.8234e-07	CD
2	110874755	rs2612700	G	A	-0.110082	1.77825e-07	CD
2	110877620	rs4849155	G	A	0.104437	6.31411e-07	CD
2	110880149	NA	CAAACAAAAAA	CAAACAAAAAA	-0.105044	3.81656e-07	CD
2	110881862	rs4848317	A	T	0.102885	9.44041e-07	CD
2	110886397	NA	TAA	TAA	-0.101884	6.33228e-07	CD
2	110900086	rs66953573	TACACACACACACACACACACACACACACACACACACACACACACTT	TACACACACACACACACACACACACACACACACACACACACTT	-0.223772	1.10032e-09	CD
2	110910083	rs10864930	A	G	0.104382	6.37782e-07	CD
2	110915350	NA	ATGTGTGTGTGTGTGTGTGTGTGTGTGTGTGTATGTATGTGTGTGTG	ATGTGTGTGTGTGTGTGTGTGTGTGTGTGTGTATGTATGTGTGTGTG	-0.107145	4.69137e-07	CD
2	110915350	rs199680853,rs3059185	ATGTGTGTGTGTGTGTGTGTGTGTGTGTGTGTATGTATGTGTGTGTG	ATGTGTGTGTGTGTGTGTGTGTGTGTGTGTATGTATGTGTGTGTG	0.105161	6.60789e-07	CD
2	110919567	rs12151764	T	A	0.102305	7.99887e-07	CD
2	110972653	NA	ACACACA	ACACACACA	-0.416027	1.46353e-07	CD
2	110986597	rs768072203	T	C	-0.787349	1.5337e-07	CD
2	111125459	rs778640369	G	GT	-0.553833	1.45002e-09	CD
2	111159487	rs758942851	G	A	-0.572742	7.78162e-08	CD
2	111195132	NA	TA	TTTA	-0.791654	4.60928e-08	CD
2	111208734	rs772931913	T	C	-0.789158	4.42192e-08	CD
2	111249036	rs371929523	G	A	-0.789295	4.3984e-08	CD
2	111249346	rs746612199	T	C	-0.789295	4.3984e-08	CD
2	111320735	rs544708808	C	A	-0.492289	1.45608e-07	CD
2	111326683	NA	A	C	-0.835945	1.23608e-11	CD
2	111380576	rs143456287	CA	C	0.176395	4.46386e-07	CD
2	111384386	rs544100943	G	A	0.171366	8.42699e-07	CD
2	111396872	rs114671763	C	T	0.171031	4.89688e-07	CD
2	111398869	rs148489440	G	A	0.175553	4.15114e-07	CD
2	111399288	rs58099056	C	T	0.099005	4.04585e-07	CD
2	111399636	NA	TC	TC	-0.112202	1.82719e-08	CD
2	111400581	rs562972955	G	A	0.229186	2.92882e-08	CD
2	111401279	rs143468733	C	T	0.174094	5.84467e-07	CD
2	111401957	rs143200229,rs201572705	CACAC	CACACAC	0.14443	8.20163e-07	CD
2	111428267	rs4377346	T	C	0.123592	2.5149e-07	CD
2	111435516	rs62160702	T	A	0.120789	4.4655e-08	CD
2	111440173	NA	C	C	-0.117814	1.20589e-07	CD
2	111442889	rs1004504	C	T	-0.216305	3.04429e-17	CD
2	111446691	rs868001031	C	A	-0.17567	1.01283e-09	CD
2	111447607	rs536047863	G	T	-0.472776	9.24698e-08	CD
2	111447664	rs377549539	A	C	-0.136344	7.46555e-08	CD
2	111448001	rs757662812	G	A	-0.165985	4.11373e-11	CD
2	111448285	rs370131627	G	A	-0.139789	4.84881e-09	CD
2	111448687	rs377420551	T	C	-0.173	5.79545e-12	CD
2	111449712	rs543518384	G	A	-0.637904	2.29378e-11	CD
2	111450250	rs200824111,rs57973125	CCC	CC	-0.138913	2.82619e-10	CD
2	111450250	NA	CCC	CCC	0.136407	7.18476e-10	CD
2	111452368	rs80161358	A	T	-0.224188	1.50832e-20	CD
2	111453077	rs79518065	T	C	-0.222064	1.10085e-19	CD
2	111453238	NA	TTTTTTTTG	TTTTTTG	-0.190099	8.79545e-11	CD
2	111453238	NA	TTTTTTTTG	TTTTTTTTG	0.126447	3.37885e-08	CD
2	111458662	rs189118526	G	A	-0.459016	1.06973e-13	CD
2	111461223	rs74932280	C	T	-0.200238	2.16392e-16	CD
2	111461537	rs62161394	G	A	0.163188	3.1673e-16	CD
2	111462782	rs1448187	T	C	0.194638	4.17494e-20	CD
2	111463700	rs551772458	CACATGCGCGCGCGTGTGTGTGTACGCGCATGTGTGTGC	CACATGCGCGCGCGTGTGTGTGTACACGCATGTGTGTGC	-0.475967	3.76575e-08	CD
2	111463700	NA	CACATGCGCGCGCGTGTGTGTGTACGCGCATGTGTGTGC	CACATGCGCGCGCGTGTGTGTGTACGCGCATGTGTGTGC	0.473607	3.7876e-08	CD
2	111467526	rs7583723	G	T	0.168445	2.04577e-16	CD
2	111467760	NA	TGG	TGTGG	0.158364	2.13831e-13	CD
2	111467760	NA	TGG	TGG	-0.188584	2.83339e-13	CD
2	111469078	NA	C	C	-0.167138	1.12028e-14	CD
2	111469078	rs55904374,rs760192335	C	AC	0.16693	1.2265e-14	CD
2	111469216	NA	ATGTG	ATGTGTGTGTGTGTG	0.167643	3.22985e-15	CD
2	111469216	rs375222601,rs59813069	ATGTG	ATGTGTGTGTG	-0.151562	1.20158e-11	CD
2	111469376	rs139359484	CA	C	0.106932	1.88201e-07	CD
2	111469698	rs34245304	G	T	-0.208934	1.03007e-17	CD
2	111470481	rs75555771	C	T	-0.251669	8.70394e-22	CD
2	111470504	rs557610935	G	A	-0.468321	1.30961e-15	CD
2	111471053	rs62161400	C	T	-0.218856	4.90611e-24	CD
2	111471251	rs4849748	T	C	-0.218841	4.3739e-24	CD
2	111471687	rs6707127	C	T	0.103811	4.63414e-07	CD
2	111474142	rs573711411	C	A	-0.367957	5.41403e-07	CD
2	111474880	NA	CACACACACAC	CACACACACAC	-0.108117	1.34592e-07	CD
2	111474880	rs56296627,rs564694851,rs781302614	CACACACACAC	CACACACACACAC	0.132481	3.5073e-07	CD
2	111476460	rs6760220	C	T	-0.176012	7.07936e-10	CD
2	111482727	rs199581784	TAC	T	-0.20309	7.76363e-13	CD
2	111483624	rs62161410	G	A	0.139726	3.10675e-09	CD
2	111483847	rs559401687	G	A	0.193539	3.45547e-07	CD
2	111500220	rs145775747	C	T	-0.378486	1.40938e-07	CD
2	111515691	rs868678947	A	G	0.195946	5.76582e-07	CD
2	111517513	rs779460655	G	C	0.19479	5.28683e-07	CD
2	111527885	NA	C	T	-0.770062	5.51663e-08	CD
2	111535270	rs4849800	C	G	0.105656	8.20346e-08	CD
2	111537177	NA	T	T	0.13974	1.7229e-09	CD
2	111537177	rs2278772	T	A	-0.13974	1.7229e-09	CD
2	111538212	rs4848558	C	T	0.107802	5.60871e-08	CD
2	111539286	rs4849803	C	T	0.116123	5.38162e-09	CD
2	111541552	rs4849804	G	A	0.102703	5.12267e-07	CD
2	111541691	NA	G	G	-0.109738	3.29229e-08	CD
2	111541691	rs201414515	G	C	0.109738	3.29246e-08	CD
2	111542845	NA	TA	TA	-0.105418	1.04088e-07	CD
2	111542845	NA	TA	TTT	0.103817	1.60268e-07	CD
2	111542846	rs78563475	A	T	-0.106397	9.37502e-08	CD
2	111542965	rs1666722	T	G	-0.106479	9.74106e-08	CD
2	111542994	rs62162329	C	T	-0.106752	9.09752e-08	CD
2	111543150	rs1545390	G	A	-0.106578	9.46585e-08	CD
2	111543268	rs1971872	A	G	-0.146687	5.41142e-11	CD
2	111543600	rs12464965	T	C	0.108001	5.2806e-08	CD
2	111543929	NA	T	T	-0.121297	1.26127e-09	CD
2	111543929	rs4349357	T	C	0.108008	5.26917e-08	CD
2	111544026	rs62162332	T	C	-0.106865	8.69862e-08	CD
2	111544221	rs2121917	C	T	0.108017	5.25835e-08	CD
2	111544369	rs11692653	C	T	-0.105865	1.17946e-07	CD
2	111544941	NA	A	A	-0.106064	9.36467e-08	CD
2	111544941	rs80228363	A	C	0.10592	9.83772e-08	CD
2	111544955	rs201808156	AA	A	-0.147806	4.03125e-11	CD
2	111544958	rs201513977	A	T	-0.147806	4.03125e-11	CD
2	111545525	rs62162336	A	G	-0.154102	3.40337e-10	CD
2	111545602	rs75857629	G	A	-0.145058	3.68146e-09	CD
2	111546788	rs1108745	C	T	-0.145584	6.77177e-11	CD
2	111546933	rs368463437	G	A	-0.720721	9.2384e-08	CD
2	111547072	NA	C	C	-0.14795	1.96239e-11	CD
2	111547072	rs1108743	C	T	0.147936	1.97782e-11	CD
2	111547288	rs200448918	T	C	0.145563	3.93363e-11	CD
2	111547401	rs56335421	T	C	-0.147074	4.7519e-11	CD
2	111547727	rs4848560	T	G	0.143604	7.42141e-11	CD
2	111547824	rs4848562	C	T	0.14608	3.4954e-11	CD
2	111548076	rs2218659	G	A	0.146103	3.48018e-11	CD
2	111548414	rs1714133	T	C	0.146171	3.36517e-11	CD
2	111549344	rs202099564	C	T	-0.151359	9.0759e-10	CD
2	111550589	rs201049470	C	T	-0.150033	8.67084e-10	CD
2	111551691	rs78020044	G	A	-0.171966	3.59267e-13	CD
2	111552475	rs1629063	A	G	0.126031	4.59608e-09	CD
2	111552524	rs62163384	A	T	-0.172209	5.97522e-14	CD
2	111553172	rs1666736	A	G	0.117893	3.55753e-09	CD
2	111553343	rs1629600	T	C	0.115801	5.63921e-09	CD
2	111553392	rs149914775	C	T	-0.342137	4.62868e-13	CD
2	111554579	rs4971906	T	C	0.113572	1.85627e-07	CD
2	111554594	rs62163391	G	A	-0.158447	6.10016e-12	CD
2	111555877	rs57519198	T	G	-0.157334	6.8893e-13	CD
2	111556337	rs147038220	T	C	-0.143874	1.65998e-10	CD
2	111557267	rs1666671	C	G	-0.118178	1.79159e-09	CD
2	111559655	rs750961220	GCTTC	G	-0.68718	1.44542e-09	CD
2	111565774	rs1448163	G	A	0.118827	2.8987e-07	CD
2	111571466	rs567528182	C	T	-0.164378	3.15651e-08	CD
2	111572778	rs562676902	G	A	-0.639728	3.30449e-13	CD
2	111572906	rs576267422	G	A	-0.524798	4.66966e-12	CD
2	111573643	NA	TTTTCT	TTTTTCT	-0.594402	3.64234e-07	CD
2	111576623	rs62163424	G	A	-0.318248	5.34468e-12	CD
2	111581707	rs2718594	C	T	-0.250946	7.99539e-10	CD
2	111584565	rs376878738	T	C	-0.750029	8.2867e-08	CD
2	111587136	rs79692908	G	A	0.179764	2.53669e-07	CD
2	111606252	NA	AA	AA	-0.155678	4.42433e-08	CD
2	111606343	rs79682382	C	T	-0.151643	8.12005e-08	CD
2	111607308	rs2311237	G	A	0.153282	3.25509e-08	CD
2	111607358	rs67175264	T	C	0.108369	2.108e-08	CD
2	111608573	rs1562568	G	C	0.117977	1.62666e-09	CD
2	111608935	rs70962939	A	AG	0.150351	6.42511e-08	CD
2	111610692	rs2121911	A	G	0.155549	2.61048e-08	CD
2	111610832	rs563069234	G	A	-0.658116	2.58598e-13	CD
2	111611177	rs3844490	T	C	0.106363	4.45346e-08	CD
2	111611552	rs11382501,rs150052895	G	GT	0.106458	5.95272e-07	CD
2	111613613	rs4849893	G	A	0.119034	1.74509e-08	CD
2	111613665	rs144151447	T	A	0.133194	6.59779e-10	CD
2	111613863	rs2594437	A	G	0.16699	2.12919e-16	CD
2	111614314	rs113002861	C	G	-0.141222	7.98175e-08	CD
2	111614448	rs2594439	G	A	0.172054	4.73118e-18	CD
2	111615196	rs11677809	T	G	0.117273	4.50268e-07	CD
2	111615556	rs10171027	A	T	-0.164904	4.97638e-09	CD
2	111615592	rs10171109	A	G	-0.164874	5.01305e-09	CD
2	111615624	rs10171118	A	G	-0.165425	5.58913e-09	CD
2	111615624	NA	A	A	0.165425	5.58923e-09	CD
2	111617848	rs10168169	C	T	0.14536	8.31845e-11	CD
2	111617873	rs11686181	G	A	0.11641	2.12234e-09	CD
2	111618214	rs80188811	C	T	-0.369957	2.10222e-16	CD
2	111618338	rs2166862	C	T	0.109337	1.87875e-08	CD
2	111618338	NA	C	C	-0.109339	1.87956e-08	CD
2	111619787	rs78838324	C	T	-0.370306	2.19291e-16	CD
2	111620158	rs114409060	A	T	-0.372501	1.37898e-16	CD
2	111620617	rs79784973	G	A	-0.422055	4.39644e-18	CD
2	111629585	rs112171670	G	A	-0.538364	8.23624e-11	CD
2	111633796	rs112363121	A	C	-0.538218	8.33261e-11	CD
2	111637187	NA	CAA	CAAA	-0.339973	7.30407e-13	CD
2	111637354	rs78819242	C	T	-0.459777	4.8723e-15	CD
2	111645691	NA	TAT	TAT	-0.336402	2.79927e-14	CD
2	111646282	rs72823410	C	T	-0.197348	5.4833e-07	CD
2	111647949	rs1473957	C	T	0.107012	2.56723e-08	CD
2	111649631	rs6711875	T	C	-0.112382	1.83365e-07	CD
2	111650847	rs72823412	T	C	-0.224066	1.74246e-14	CD
2	111651224	NA	GGTGTGT	GGTGTGTGT	-0.271784	2.89353e-13	CD
2	111651224	NA	GGTGTGT	GGTGGTGTGTGTGTGT	0.341445	6.25491e-07	CD
2	111652942	rs752334876	T	C	-0.596293	1.97474e-07	CD
2	111655037	rs573700067	G	T	-0.427724	4.82893e-11	CD
2	111655879	rs78555431	T	C	-0.370125	2.25671e-16	CD
2	111656185	rs754353865	A	G	-0.772996	4.37326e-08	CD
2	111656914	rs769681375	C	T	-0.671433	2.19257e-07	CD
2	111656930	rs13035289	C	A	0.10851	1.70711e-08	CD
2	111657255	NA	TCTCTC	TCTCTC	-0.125683	2.48504e-10	CD
2	111657255	rs35801662,rs72422127,rs746582522	TCTCTC	TCTC	0.125096	2.99009e-10	CD
2	111657311	rs4848129	G	A	0.107899	2.02714e-08	CD
2	111657311	NA	G	G	-0.107349	2.40563e-08	CD
2	111659069	rs116683107	G	A	-0.339567	5.31295e-09	CD
2	111659414	rs80022014	G	A	-0.370275	2.19966e-16	CD
2	111659452	rs77309091	A	T	-0.370275	2.20005e-16	CD
2	111660058	rs4848135	G	A	0.108448	1.73805e-08	CD
2	111660238	rs4848136	C	A	0.108471	1.72375e-08	CD
2	111660398	rs4848138	G	A	0.10848	1.71825e-08	CD
2	111660425	rs4848139	C	T	0.108638	1.64968e-08	CD
2	111663458	rs74372243	C	T	-0.316761	2.46589e-12	CD
2	111664459	rs564388528	TG	TTG	-0.635858	8.37418e-09	CD
2	111664459	NA	TG	TG	0.525175	2.40335e-07	CD
2	111665611	rs11894406	T	C	0.169538	2.05311e-14	CD
2	111665855	rs72952468	T	C	-0.413688	9.34878e-24	CD
2	111666033	rs79328145	A	T	0.267079	6.78614e-08	CD
2	111666051	rs76948576	C	T	0.267175	3.85242e-20	CD
2	111666370	rs74267312	G	A	-0.214239	1.81561e-09	CD
2	111666382	rs116136169	T	C	0.268536	9.3438e-08	CD
2	111666798	rs68012394	A	G	-0.202082	5.89645e-25	CD
2	111666875	rs34096502	T	G	0.188423	6.10254e-14	CD
2	111666877	rs62162220	T	A	0.188424	6.10109e-14	CD
2	111666878	rs62162221	A	C	0.188424	6.0998e-14	CD
2	111667173	rs74182845	T	C	0.300351	8.35269e-10	CD
2	111667452	rs398080506,rs398104616,rs76816536	A	AT	-0.306949	4.6075e-57	CD
2	111667456	rs7423520	A	G	0.276641	2.58038e-08	CD
2	111667724	rs62162222	C	T	0.287876	7.72511e-27	CD
2	111667963	rs1399665	A	G	-0.255998	7.52628e-39	CD
2	111669589	rs11904017	G	T	0.285228	8.3413e-12	CD
2	111669595	rs73956867	G	T	0.285085	8.52042e-12	CD
2	111669601	NA	T	G	0.260473	3.11577e-09	CD
2	111669606	rs544745391	TA	TTTTTTTA	0.282111	1.74466e-11	CD
2	111669606	NA	TA	TA	-0.225568	1.09444e-09	CD
2	111669822	rs34847904	G	A	0.276225	2.62273e-08	CD
2	111670135	rs147885913	C	T	-0.549238	1.20698e-16	CD
2	111670260	rs62162223	A	G	0.190737	1.01441e-12	CD
2	111670832	rs6754001	A	G	0.192433	7.1812e-13	CD
2	111671423	rs139307316,rs372898980	TAAG	T	0.151623	1.17182e-11	CD
2	111674662	NA	AAAAAAAAAAAA	AAAAAAAAAAAA	0.18411	1.13816e-13	CD
2	111674662	rs35166688,rs397830447	AAAAAAAAAAAA	AAAAAAAAAAAAA	-0.161687	1.31778e-12	CD
2	111675261	rs12711567	G	A	-0.309252	2.98456e-58	CD
2	111675646	rs72823422	T	C	0.230413	3.45354e-09	CD
2	111676534	rs72433118	TAA	TA	-0.340171	1.64163e-38	CD
2	111676534	NA	TAA	TAA	0.337802	2.65152e-38	CD
2	111676566	rs10864872	T	C	0.285747	4.72609e-12	CD
2	111677845	rs10496437	A	T	0.286788	4.90984e-12	CD
2	111677906	rs17017403	T	C	0.286788	4.90978e-12	CD
2	111678014	NA	ATGTGTGTGTGTGTGTGTGTGTG	ATGTGTGTGTGTGTGTGTGTGTG	-0.318416	6.31236e-24	CD
2	111679478	rs17842587	G	A	0.283118	9.21548e-09	CD
2	111679563	rs1464095	G	A	-0.314707	4.20453e-60	CD
2	111680331	rs12616052	G	A	-0.319668	4.30637e-62	CD
2	111680442	rs376096912,rs552558605	A	ACGAA	-0.695363	6.59748e-08	CD
2	111680625	rs4305286	C	G	-0.291892	8.00717e-51	CD
2	111680822	rs7566794	A	C	-0.280879	3.17785e-47	CD
2	111681062	rs7579137	G	A	-0.314636	4.43251e-60	CD
2	111681249	rs1533380	C	T	-0.265107	1.34573e-41	CD
2	111681876	rs34013387	T	C	0.282956	1.00122e-08	CD
2	111681876	NA	T	T	-0.281275	1.1861e-08	CD
2	111681992	rs1969256	A	G	-0.264866	1.72687e-41	CD
2	111682100	rs1969257	A	G	-0.319713	4.14573e-62	CD
2	111682170	rs13036108	G	A	0.283118	9.21641e-09	CD
2	111682290	rs113676440	A	C	-0.364314	1.24684e-80	CD
2	111683147	rs34680222	AG	A	0.283186	9.13911e-09	CD
2	111683195	rs4459742	G	A	-0.317047	4.72064e-61	CD
2	111683301	rs2311554	G	C	-0.264771	1.84973e-41	CD
2	111683468	rs11122880	G	A	-0.320717	1.6233e-62	CD
2	111683856	rs6728061	A	G	-0.319603	4.56261e-62	CD
2	111683884	rs7578181	A	G	-0.280669	3.46755e-47	CD
2	111684641	rs4848696	A	C	-0.291827	8.43202e-51	CD
2	111684665	rs34091241	G	A	0.283187	9.1383e-09	CD
2	111684854	rs9308631	G	A	-0.280823	3.31578e-47	CD
2	111684984	rs9308632	T	C	-0.264801	1.80763e-41	CD
2	111685147	rs11692656	C	T	-0.363608	2.75348e-80	CD
2	111686067	rs6718022	T	C	-0.264835	1.76877e-41	CD
2	111686275	rs10175681	T	C	-0.314378	5.56289e-60	CD
2	111686298	rs6728350	G	A	-0.280849	3.24345e-47	CD
2	111686388	rs34147086,rs397870942	AC	A	-0.363626	2.69308e-80	CD
2	111686719	rs10186692	G	T	-0.302046	9.26334e-56	CD
2	111686882	rs10178648	T	G	-0.281681	1.63556e-47	CD
2	111687637	rs6722742	T	C	-0.277239	2.62317e-45	CD
2	111688082	rs6708131	C	T	-0.33111	1.47868e-66	CD
2	111688812	rs34920667,rs397870149	TTT	TT	-0.326868	3.81017e-65	CD
2	111688812	NA	TTT	TTT	0.326565	6.27983e-65	CD
2	111688845	rs10185218	T	C	-0.292363	5.20293e-51	CD
2	111688856	rs10170568	C	T	-0.293014	3.28304e-51	CD
2	111689254	rs12999970	C	A	-0.384113	2.87742e-90	CD
2	111689719	rs55937046	G	A	-0.330958	1.95326e-66	CD
2	111689729	rs145687566	C	T	-0.64262	1.69236e-15	CD
2	111689789	rs6733876	T	C	0.282983	9.35868e-09	CD
2	111689821	NA	C	CAAAGTGCTGGGA	-0.236876	5.03617e-25	CD
2	111689823	NA	G	T	-0.236877	5.03403e-25	CD
2	111689828	NA	C	G	-0.234113	1.78181e-24	CD
2	111689829	NA	A	C	-0.234113	1.78181e-24	CD
2	111689830	NA	A	G	-0.234113	1.78181e-24	CD
2	111689831	NA	A	T	-0.234113	1.78181e-24	CD
2	111689834	NA	A	G	-0.234113	1.78181e-24	CD
2	111689835	NA	T	C	-0.234113	1.78181e-24	CD
2	111689838	NA	T	C	-0.234114	1.78106e-24	CD
2	111689840	NA	C	G	-0.234113	1.78181e-24	CD
2	111689842	NA	ACAT	ACAT	0.235682	8.08086e-25	CD
2	111689842	NA	ACAT	GCCCGGCC	-0.235681	8.08177e-25	CD
2	111689860	rs865897723	A	T	-0.225389	1.32646e-11	CD
2	111689861	NA	A	T	-0.225614	1.26411e-11	CD
2	111689862	NA	A	T	-0.225703	1.24162e-11	CD
2	111690311	rs10174353	C	T	-0.331076	1.72892e-66	CD
2	111691140	rs10496438	C	G	-0.29247	4.72935e-51	CD
2	111691347	rs11686827	T	C	-0.276982	3.82323e-45	CD
2	111691359	NA	CAGATGGATGGATG	CAGATGGATGGATG	-0.251913	8.28827e-36	CD
2	111691359	rs200259666	CAGATGGATGGATG	CAGATGGATGGATGGATG	0.250307	2.29946e-29	CD
2	111691359	rs869232383	CAGATGGATGGATG	CGGATG	0.284456	1.94193e-08	CD
2	111691686	rs7590891	T	C	0.283136	9.2053e-09	CD
2	111693810	rs3860380	G	A	-0.325791	2.66978e-64	CD
2	111694026	rs115845266	T	C	-0.592101	4.55777e-34	CD
2	111694083	NA	AGGAAGAGGGAA	AGGAAGAGGGAA	-0.28431	6.76244e-10	CD
2	111694083	rs538472220	AGGAAGAGGGAA	AGGAAGAG	0.284303	6.76893e-10	CD
2	111694115	NA	AGAAG	AGAAG	-0.275059	4.67705e-09	CD
2	111694115	NA	AGAAG	GGAAA	0.283255	9.10619e-09	CD
2	111694660	rs13036086	C	T	0.283281	9.08473e-09	CD
2	111695715	rs11888824	C	T	0.284213	7.60603e-09	CD
2	111696315	rs4848705	C	G	-0.271724	1.57627e-43	CD
2	111696784	rs6740701	T	C	0.283448	8.93265e-09	CD
2	111696927	rs113514407	G	A	0.235278	1.37582e-09	CD
2	111696984	rs71413380	C	T	-0.355279	9.45833e-77	CD
2	111697478	rs13018072	G	A	0.28352	8.9021e-09	CD
2	111698466	rs75698171	A	G	-0.643536	1.02373e-136	CD
2	111699385	rs144474494,rs56077450	TAC	TACAC	-0.358097	3.00994e-76	CD
2	111699385	NA	TAC	TAC	0.357652	4.46036e-76	CD
2	111699401	rs397842700	CAC	C	-0.522895	1.26477e-09	CD
2	111699401	NA	CAC	CAC	0.522895	1.26478e-09	CD
2	111699407	rs144474494,rs56077450	CACA	CACACA	-0.39325	1.44969e-91	CD
2	111699407	NA	CACA	CACA	0.353463	3.83846e-76	CD
2	111699407	rs397842700	CACA	CA	0.234476	3.24587e-07	CD
2	111699793	rs13020399	T	C	0.283508	8.96878e-09	CD
2	111700612	rs17017405	T	C	0.28344	9.00986e-09	CD
2	111700992	rs11885384	G	A	0.283457	8.99514e-09	CD
2	111701357	rs3898028	G	A	0.283885	8.53854e-09	CD
2	111702146	rs35087094	A	G	0.283836	8.57812e-09	CD
2	111702295	rs3849311	C	G	-0.344148	2.232e-67	CD
2	111702545	rs11887222	G	A	0.283811	8.59843e-09	CD
2	111702881	rs12991867	T	C	0.283896	8.54547e-09	CD
2	111703782	rs13016311	G	A	0.283731	8.66286e-09	CD
2	111704269	rs566958047	CT	C	-0.709624	3.34556e-21	CD
2	111704806	NA	T	TA	-0.492541	7.35095e-112	CD
2	111704806	NA	T	T	0.380704	4.30635e-71	CD
2	111704806	NA	T	TT	0.296445	1.17983e-12	CD
2	111704820	NA	AAAAAG	AAAG	-0.518344	7.91237e-137	CD
2	111704820	NA	AAAAAG	AAAAAG	0.508541	5.96914e-132	CD
2	111705114	rs181276045	A	G	-0.628864	6.40482e-09	CD
2	111705251	rs113663653	T	C	-0.624846	5.08973e-11	CD
2	111705475	rs17017372	G	A	0.299367	9.91779e-09	CD
2	111705533	rs11691123	A	C	-0.440673	9.93491e-120	CD
2	111705548	rs11685349	C	T	-0.440943	8.5859e-120	CD
2	111706467	rs17777974	G	A	-0.444181	6.15628e-122	CD
2	111706560	rs12619033	C	T	-0.444179	6.17962e-122	CD
2	111706782	rs12623828	T	C	-0.3998	1.5453e-99	CD
2	111707072	rs3860381	G	A	-0.399789	1.56852e-99	CD
2	111707292	rs35065509,rs397815756	G	GC	-0.444186	6.08378e-122	CD
2	111707364	rs36117542,rs567106559,rs71385825	CT	CTT	-0.441822	5.94463e-120	CD
2	111707364	NA	CT	CT	0.441372	1.59933e-119	CD
2	111708062	rs34217241	G	A	-0.444037	7.9813e-122	CD
2	111708442	rs6541822	A	G	-0.354619	2.51654e-72	CD
2	111708688	rs12373588	T	G	-0.399792	1.56199e-99	CD
2	111709094	rs138668999	CAT	C	0.306617	6.27627e-31	CD
2	111709183	rs62162226	T	C	0.291601	2.9936e-08	CD
2	111709541	rs7559924	A	G	-0.399814	1.52887e-99	CD
2	111709555	rs7559932	A	G	-0.399814	1.52887e-99	CD
2	111709869	rs10635400,rs57747571,rs35088091	C	CAG	-0.353866	4.84918e-72	CD
2	111709977	rs11122890	T	C	-0.444231	5.70982e-122	CD
2	111710024	rs11122891	C	G	-0.444231	5.70579e-122	CD
2	111710259	rs11122892	C	T	-0.444237	5.6679e-122	CD
2	111710435	rs62162227	T	C	0.291464	3.02373e-08	CD
2	111710511	rs11122893	C	T	-0.444244	5.6315e-122	CD
2	111710582	rs62162228	C	T	0.291467	3.0233e-08	CD
2	111710641	rs11677976	T	C	-0.443615	1.32718e-121	CD
2	111710778	rs11679110	T	C	-0.379463	8.33972e-90	CD
2	111710778	NA	T	T	0.379558	8.77724e-90	CD
2	111710849	rs11683033	G	C	-0.444251	5.58549e-122	CD
2	111711508	rs7426012	C	G	0.291456	3.02684e-08	CD
2	111711540	rs11122894	C	T	-0.399864	1.45546e-99	CD
2	111711830	rs3952774	A	G	-0.379728	5.87919e-90	CD
2	111711946	rs4019133	C	A	0.291451	3.02851e-08	CD
2	111712017	rs4019134	A	G	0.291451	3.02851e-08	CD
2	111712164	rs58951347	C	G	0.291453	3.02811e-08	CD
2	111712414	rs10864876	A	G	-0.39988	1.43332e-99	CD
2	111712578	rs11122895	C	T	-0.444295	5.32842e-122	CD
2	111712637	rs11122896	G	C	-0.444296	5.32444e-122	CD
2	111712690	rs11890647	A	G	0.291443	3.03143e-08	CD
2	111712696	rs11895511	G	A	0.291443	3.03143e-08	CD
2	111713130	rs11686294	G	A	-0.399903	1.40001e-99	CD
2	111713904	rs7580929	T	A	-0.379777	5.61339e-90	CD
2	111714056	rs11683921	T	G	-0.444328	5.15046e-122	CD
2	111714062	NA	C	C	0.444328	5.14956e-122	CD
2	111714062	rs11677031	C	T	-0.444328	5.14956e-122	CD
2	111714091	rs11683971	T	C	-0.444975	2.4362e-122	CD
2	111714345	rs36097195,rs397805794	AAAG	AG	-0.401784	4.55601e-100	CD
2	111714345	NA	AAAG	AAAG	0.381059	3.87731e-90	CD
2	111714466	rs74914324	A	C	0.291425	3.03763e-08	CD
2	111714696	rs70962951,rs71309303	G	GGAAAAGGTGAAAAACCCACCCT	-0.379795	5.51451e-90	CD
2	111715021	rs34550709,rs397793353	GT	G	-0.378129	2.90152e-89	CD
2	111715291	rs3860383	C	G	-0.378135	2.88517e-89	CD
2	111716295	rs7605443	C	T	-0.37816	2.81876e-89	CD
2	111716597	rs11122898	A	T	-0.379682	7.14467e-90	CD
2	111716993	rs11122899	A	G	-0.379683	7.13895e-90	CD
2	111717890	rs6541824	G	A	-0.35227	2.05162e-71	CD
2	111718558	rs188627071	T	C	-0.65866	1.40104e-08	CD
2	111718576	rs113824986	G	A	0.209086	3.74538e-17	CD
2	111719061	NA	TG	TG	-0.228077	1.0321e-19	CD
2	111719061	rs398080507,rs76470573	TG	T	0.228077	1.0321e-19	CD
2	111719187	rs6727205	A	C	0.316197	2.01872e-09	CD
2	111719200	rs573483989	TTACA	T	-0.486315	6.80215e-08	CD
2	111719974	rs368245901	G	T	0.22645	1.63779e-19	CD
2	111719997	rs2673249	A	G	-0.397145	1.44538e-98	CD
2	111720119	rs113029579	A	G	0.231679	5.05535e-20	CD
2	111720490	NA	A	G	-0.622678	1.1006e-07	CD
2	111720750	rs2718549	A	G	-0.377592	5.8232e-82	CD
2	111721233	rs77116733	A	G	0.218791	1.60671e-18	CD
2	111721989	rs2673244	G	T	-0.398814	3.40017e-99	CD
2	111722934	rs2718552	A	T	-0.398655	5.58284e-99	CD
2	111723131	rs553438315	C	T	-0.63706	3.81752e-15	CD
2	111723687	NA	GAGGT	G	0.327174	6.15464e-09	CD
2	111723691	rs184772380	T	G	-0.396622	1.38469e-76	CD
2	111723988	rs62164081	T	C	0.329195	1.52391e-09	CD
2	111724242	rs71263312	C	A	-0.701904	1.00114e-221	CD
2	111724359	rs2718465	T	A	-0.377421	3.14171e-76	CD
2	111724783	rs3853090	A	G	-0.397697	1.47224e-97	CD
2	111724863	rs2718634	G	A	-0.305899	2.79808e-44	CD
2	111725065	rs762163110	T	A	0.221944	2.83215e-13	CD
2	111725065	NA	T	T	-0.221942	2.83352e-13	CD
2	111725262	rs149810639	C	T	-0.415602	2.19643e-106	CD
2	111725374	rs3853088	T	C	0.304199	9.33799e-09	CD
2	111726070	rs3892200	C	T	-0.462059	7.42038e-134	CD
2	111726090	rs2948012	G	T	-0.457604	1.09988e-130	CD
2	111726142	rs71263314	G	A	-0.755612	4.93552e-262	CD
2	111726840	rs374400249	G	A	0.245943	2.92478e-23	CD
2	111726914	rs62164084	T	C	0.301346	5.06072e-30	CD
2	111726948	rs78658973	T	A	-0.767844	0	CD
2	111727284	rs4514879	C	T	-0.771717	1.99733e-296	CD
2	111727756	rs41335148	G	T	0.315843	3.21298e-09	CD
2	111728298	rs2685987	G	C	-0.433017	1.4926e-108	CD
2	111728613	rs2953723	T	C	-0.409853	2.92163e-94	CD
2	111728876	NA	ATC	ATC	-0.144393	4.73099e-11	CD
2	111729165	rs2367857	A	G	-0.435946	2.27632e-110	CD
2	111729317	rs4340528	G	A	-0.764954	3.9789931373545E-310	CD
2	111729418	rs3866163	C	G	-0.67557	1.93617e-145	CD
2	111729452	rs3866162	G	A	0.231653	1.88436e-20	CD
2	111729466	rs4525704	C	G	0.320548	2.278e-11	CD
2	111730927	rs3893271	C	A	0.317155	3.2139e-11	CD
2	111731299	rs12612620	G	A	-0.765518	9.818195428127E-311	CD
2	111731839	rs371809230	G	A	-0.75482	3.32959e-263	CD
2	111731890	NA	TTGCCCTAACC	T	-0.480559	6.51339e-08	CD
2	111732551	rs201205018	G	A	-0.768529	0	CD
2	111732738	rs72823437	G	A	0.230819	1.05235e-20	CD
2	111732751	rs72823439	T	G	-0.766028	2.4959269003014E-310	CD
2	111732794	rs77403931	C	G	-0.765756	1.3426743894845E-310	CD
2	111732841	rs72823440	G	A	-0.765336	6.1176019960049E-310	CD
2	111732918	rs141682369	G	A	0.232136	7.44911e-21	CD
2	111732959	rs75184764	G	C	-0.764407	3.30971e-307	CD
2	111732985	rs116101407	G	C	-0.465154	6.54553e-135	CD
2	111733451	rs2686008	A	G	-0.41605	9.46976e-106	CD
2	111733716	rs797001661	T	C	0.230219	1.69903e-19	CD
2	111734120	rs11122911	G	A	0.320495	2.30338e-11	CD
2	111734241	rs552981827	C	T	-0.628347	1.41216e-08	CD
2	111734343	rs3952793	C	A	0.232214	6.67099e-21	CD
2	111734851	rs2673235	C	T	0.32068	2.92081e-11	CD
2	111735282	rs199526698	AA	A	-0.6504	2.45242e-37	CD
2	111735408	rs11688306	G	A	0.323013	7.80484e-11	CD
2	111735409	rs11684402	T	C	-0.748934	1.13458e-247	CD
2	111736032	rs7594583	G	A	-0.430917	1.23856e-92	CD
2	111736121	rs4499431	G	A	-0.427972	1.70262e-90	CD
2	111736155	rs74686726	A	G	-0.752757	3.59661e-258	CD
2	111736258	rs77856773	CT	C	-0.763406	9.25011e-308	CD
2	111736746	rs2718587	T	G	-0.474158	1.14841e-140	CD
2	111737023	rs75028653	C	A	-0.765375	0	CD
2	111737107	rs202200649	C	T	-0.444672	2.82318e-115	CD
2	111737203	rs2953697	T	A	-0.437608	2.40648e-112	CD
2	111737450	rs2686021	T	A	0.320657	2.27434e-11	CD
2	111737540	rs370534791	G	A	0.227349	1.27894e-19	CD
2	111737588	rs576364215	C	A	-0.650912	3.12757e-38	CD
2	111737624	rs2673227	A	G	-0.469069	1.32449e-136	CD
2	111737737	rs199891994	TGAG	T	-0.763538	2.38221e-308	CD
2	111737828	rs3932346	G	A	-0.46449	2.35227e-124	CD
2	111738120	rs545293064	T	G	0.299188	4.10946e-23	CD
2	111738326	rs201312916	C	T	-0.72281	1.52645e-200	CD
2	111738544	rs149542794	T	A	-0.765713	0	CD
2	111738787	rs201818152	A	G	-0.421487	5.07705e-89	CD
2	111739048	rs2686019	T	G	-0.408309	1.21002e-93	CD
2	111739381	rs200632716	C	A	-0.764909	1.21016e-304	CD
2	111740175	rs2686017	A	G	-0.411144	3.5297e-94	CD
2	111740537	rs74267315	A	G	-0.76722	0	CD
2	111740593	rs2673225	C	G	-0.748792	1.67878e-302	CD
2	111742021	rs62164102	A	G	-0.49093	3.28123e-147	CD
2	111742128	rs149484452	CTT	CTTT	-0.539001	2.1096e-168	CD
2	111742128	NA	CTT	CTT	0.538996	2.11958e-168	CD
2	111742458	rs17040773	A	C	-0.767124	0	CD
2	111742525	rs12474135	C	T	-0.410932	1.56541e-92	CD
2	111742711	rs28578530	T	A	-0.579102	5.94475e-203	CD
2	111742795	rs62164103	T	C	0.240185	5.69703e-13	CD
2	111742953	NA	AGAAAAGAAAAGAAAAGAAAAGAAAAGAAAAGAAAAGAAAGAAAGAAAGA	GAAAGAAAGAAAGAAAGAAAGAAAGAAAGA	-0.703624	2.21143e-87	CD
2	111742953	NA	AGAAAAGAAAAGAAAAGAAAAGAAAAGAAAAGAAAAGAAAGAAAGAAAGA	AGAAAGAAAGAAAGAAAGA	-0.457775	1.15957e-59	CD
2	111742953	NA	AGAAAAGAAAAGAAAAGAAAAGAAAAGAAAAGAAAAGAAAGAAAGAAAGA	AGAAAAGAAAAGAAAAGAAAAGAAAAGAAAGAAAGAAAGA	0.277622	5.44451e-14	CD
2	111742953	rs543048395	AGAAAAGAAAAGAAAAGAAAAGAAAAGAAAAGAAAAGAAAGAAAGAAAGA	AGAAAAGAAAAGAAAGAAAGAAAGA	0.229595	1.81263e-13	CD
2	111742953	NA	AGAAAAGAAAAGAAAAGAAAAGAAAAGAAAAGAAAAGAAAGAAAGAAAGA	AGAAAAGAAAAGAAAAGAAAAGAAAGAAAGAAAGA	0.293268	1.46894e-11	CD
2	111742953	NA	AGAAAAGAAAAGAAAAGAAAAGAAAAGAAAAGAAAAGAAAGAAAGAAAGA	AGAAAAGAAAGAAAGAAAGAAAGA	-0.366128	1.47398e-07	CD
2	111742953	rs367732901	AGAAAAGAAAAGAAAAGAAAAGAAAAGAAAAGAAAAGAAAGAAAGAAAGA	AGAAAAGAAAAGAAAAGAAAAGAAAAGAAAAGAAAGAAAGAAAGAAAGA	0.163758	1.74374e-07	CD
2	111742953	rs202115352	AGAAAAGAAAAGAAAAGAAAAGAAAAGAAAAGAAAAGAAAGAAAGAAAGA	AGAAAAGAAAAGAAAAGAAAAGAAAAGAAAAGAAAAGAAAGAAAGAAAGAAAGA	0.187494	4.24974e-07	CD
2	111742953	rs796166229	AGAAAAGAAAAGAAAAGAAAAGAAAAGAAAAGAAAAGAAAGAAAGAAAGA	AGAAAAGAAAAGAAAAGAAAAGAAAAGAAAGAAAGAAAGAAAGA	0.20167	5.85445e-07	CD
2	111743066	rs879825358	GACAGAGAGAAAGAGAGAAAGAGAGAGAGAG	G	0.23722	8.5608e-16	CD
2	111743446	rs57732607,rs796491018	ATA	A	-0.581064	3.39671e-206	CD
2	111743446	NA	ATA	ATA	0.581064	3.39756e-206	CD
2	111743526	rs2948019	C	T	-0.581663	3.2496e-207	CD
2	111743665	rs144979322	C	T	0.239735	5.84468e-13	CD
2	111743684	rs2686016	T	C	-0.410922	1.57893e-92	CD
2	111743884	NA	GA	GA	-0.129421	9.04532e-07	CD
2	111744076	NA	TGCCT	TGCCT	0.76696	0	CD
2	111744076	rs146455756	TGCCT	T	-0.76696	0	CD
2	111744876	rs111454068	T	C	-0.632544	2.43738e-11	CD
2	111744993	rs35871762	A	G	-0.749149	2.9355e-303	CD
2	111745254	rs36028842	TTG	TG	-0.46581	2.29516e-109	CD
2	111745254	NA	TTG	TTG	0.392452	2.75556e-84	CD
2	111745380	rs535741278	A	G	-0.487171	4.31294e-09	CD
2	111745589	rs201248064	ATG	A	-0.760057	3.87209e-288	CD
2	111745635	rs145628895	AAT	A	-0.761478	2.98109e-282	CD
2	111747696	rs11689306	C	A	-0.756872	8.17327e-261	CD
2	111748535	rs71413382	C	T	-0.756096	3.24225e-258	CD
2	111748612	NA	GGCCACACCTCCCAGTGCAGTG	GGCCACACCTCCCAGTGCAGTG	0.671618	1.66533e-141	CD
2	111748612	rs577055796	GGCCACACCTCCCAGTGCAGTG	G	-0.672262	1.94943e-141	CD
2	111748934	rs71226248	C	T	-0.766091	4.9873112926537E-311	CD
2	111749156	rs71226249	T	C	-0.747643	1.10354e-246	CD
2	111749198	rs62164106	T	C	0.242924	1.11796e-12	CD
2	111750873	rs2685944	G	A	-0.719	2.97961e-279	CD
2	111751694	rs112584388	C	T	0.241261	9.66224e-17	CD
2	111752877	rs201417810	T	C	-0.763975	1.51543e-280	CD
2	111754625	rs1608067	C	G	-0.40169	8.86203e-86	CD
2	111754711	rs62164109	C	T	0.32046	2.26278e-09	CD
2	111754753	rs144621658	C	G	-0.628107	6.58337e-09	CD
2	111755859	rs78539814	A	T	-0.745911	3.01745e-243	CD
2	111756191	rs199566275	AG	G	-0.398354	5.74455e-71	CD
2	111756191	NA	AG	AG	0.398352	5.75589e-71	CD
2	111756336	rs71413387	A	C	-0.737165	1.06388e-227	CD
2	111756616	NA	C	T	-0.702532	1.42574e-09	CD
2	111756997	rs201780212	GAGAAAGAAAGAAAGAAAGAAAGAAAGAAAGAAAGAAAGAAAGAAAAAAGAGGAAGA	GAGAAAGAAAGAAAGAAAGAAAGAAAGAAAAAAGAGGAAGA	-0.708795	3.56946e-221	CD
2	111756997	NA	GAGAAAGAAAGAAAGAAAGAAAGAAAGAAAGAAAGAAAGAAAGAAAAAAGAGGAAGA	GAGAAAGAAAGAAAGAAAGAAAGAAAGAAAGAAAAAAGAGGAAGA	-0.474709	1.31925e-35	CD
2	111756997	NA	GAGAAAGAAAGAAAGAAAGAAAGAAAGAAAGAAAGAAAGAAAGAAAAAAGAGGAAGA	GAGAAAGAAAGAAAGAAAGAAAGAAAGAAAGAAAGAAAGAAAGAAAGAAAGAAAAAAGAGGAAGA	0.297179	4.63498e-29	CD
2	111756997	rs748120456	GAGAAAGAAAGAAAGAAAGAAAGAAAGAAAGAAAGAAAGAAAGAAAAAAGAGGAAGA	GAGAAAGAAAGAAAGAAAGAAAGAAAGAAAGAAAGAAAGAAAGAAAGAAAAAAGAGGAAGA	0.274451	1.58457e-28	CD
2	111756997	NA	GAGAAAGAAAGAAAGAAAGAAAGAAAGAAAGAAAGAAAGAAAGAAAAAAGAGGAAGA	GAGAAAGAAAGAAAGAAAGAAAGAAAGAAAGAAAGAAAGAAAGAAAAAAGAGGAAGA	0.332879	4.96529e-23	CD
2	111756997	NA	GAGAAAGAAAGAAAGAAAGAAAGAAAGAAAGAAAGAAAGAAAGAAAAAAGAGGAAGA	AAGAAAGAAAGAAAGAAAGAAAGAAAGAAAGAAAGAAAGAAAGAAAGAAAGAAAAAAGAGGAAGA	0.349921	1.20265e-09	CD
2	111756997	rs200494568	GAGAAAGAAAGAAAGAAAGAAAGAAAGAAAGAAAGAAAGAAAGAAAAAAGAGGAAGA	GAGAAAGAAAGAAAGAAAGAAAGAAAGAAAGAAAGAAAAAAGAGGAAGA	0.235064	3.2575e-08	CD
2	111757112	NA	AAAGAAAGGAAGGAAGGAAGGAAGGAAGGAAGGAAGGAAGGAAGGAAGGAAGGAAGA	AAAGAAAGGAAGGAAGGAAGGAAGGAAGGAAGGAAGGAAGGAAGGAAGA	-0.263458	3.00339e-30	CD
2	111757112	NA	AAAGAAAGGAAGGAAGGAAGGAAGGAAGGAAGGAAGGAAGGAAGGAAGGAAGGAAGA	AAAGAAAGGAAGGAAGGAAGGAAGGAAGGAAGA	0.237283	4.20814e-13	CD
2	111757112	NA	AAAGAAAGGAAGGAAGGAAGGAAGGAAGGAAGGAAGGAAGGAAGGAAGGAAGGAAGA	AAAGAAAGGAAGGAAGGAAGGAAGGAAGGAAGGAAGGAAGGAAGGAAGGAAGA	-0.180176	2.69109e-12	CD
2	111757112	NA	AAAGAAAGGAAGGAAGGAAGGAAGGAAGGAAGGAAGGAAGGAAGGAAGGAAGGAAGA	AAAGAAAGGAAGGAAGGAAGGAAGGAAGGAAGGAAGGAAGGAAGGAAGGAAGGAAGA	0.157934	3.70045e-12	CD
2	111757447	rs184639941	G	A	0.240499	5.58379e-17	CD
2	111757653	rs76928723	C	T	-0.74933	1.12327e-253	CD
2	111757753	rs73956887	A	G	-0.748087	3.09259e-253	CD
2	111758033	rs2685931	C	G	-0.405785	7.26576e-79	CD
2	111758239	rs367870806	T	C	0.24434	3.16963e-12	CD
2	111758956	rs2718524	A	G	-0.647276	1.46334e-228	CD
2	111760215	rs4848738	G	A	-0.403012	3.95278e-88	CD
2	111762817	rs375962948	A	C	0.236811	2.28853e-16	CD
2	111763014	rs370533586	C	T	0.239118	3.17255e-16	CD
2	111763216	rs539718969	A	G	-0.744754	3.41821e-233	CD
2	111763343	rs1996802	A	T	-0.763489	0	CD
2	111763530	rs883683	C	T	-0.402976	4.06523e-88	CD
2	111763606	rs939796	C	T	0.237615	1.74892e-12	CD
2	111763665	rs1996803	A	C	-0.507658	2.4763e-08	CD
2	111763936	rs200112271	T	G	-0.753095	6.0856e-250	CD
2	111764320	rs1402939	A	G	-0.566827	9.17918e-198	CD
2	111764368	rs2948006	G	A	-0.767181	0	CD
2	111764487	rs11695205	G	A	-0.761688	6.39529e-295	CD
2	111764863	rs796987909	T	C	0.291802	2.36544e-39	CD
2	111764866	NA	G	T	0.25975	3.33603e-10	CD
2	111764866	NA	G	G	-0.246909	9.16581e-10	CD
2	111764876	NA	A	ACG	0.182274	9.30597e-16	CD
2	111764888	NA	ATATA	T	-0.524679	4.1929e-59	CD
2	111764888	NA	ATATA	ATATA	0.388839	4.30259e-54	CD
2	111764892	NA	AT	A	-0.387893	1.70125e-58	CD
2	111764892	rs75669054	A	T	0.256123	1.11804e-24	CD
2	111764894	rs55887109	T	A	0.156052	1.34118e-11	CD
2	111764896	NA	T	A	0.186512	2.65795e-11	CD
2	111765566	rs1522037	A	G	-0.550642	1.60048e-185	CD
2	111767140	rs2718537	T	C	-0.726272	4.22214e-287	CD
2	111767248	rs3934109	C	T	0.291684	2.87972e-27	CD
2	111767344	rs2953719	C	T	0.252246	6.67647e-08	CD
2	111767425	rs144797888	GATTT	G	0.237748	1.60953e-17	CD
2	111767664	rs748089337	A	AG	-0.561716	9.85095e-194	CD
2	111767696	rs112585021	T	C	0.237486	1.5389e-17	CD
2	111769289	rs1044864	G	A	-0.7699	4.48431e-306	CD
2	111769695	NA	TTTTG	TTTTTTG	-0.692035	1.2317e-193	CD
2	111769695	NA	TTTTG	TTTTG	0.508327	1.348e-144	CD
2	111769695	rs767767639	TTTTG	TTTTTTTG	-0.518395	4.43744e-19	CD
2	111770216	rs746805932	TATATATATATATAA	TATATAA	-0.758864	9.81086e-284	CD
2	111770216	rs3055943,rs374726374,rs61695884	TATATATATATATAA	TATATATATATAA	0.401608	2.89648e-90	CD
2	111770216	NA	TATATATATATATAA	TATATATATATATATAA	0.267449	1.84838e-29	CD
2	111770709	rs201482555	G	A	-0.566949	2.55273e-196	CD
2	111771473	rs147346361	A	G	-0.767638	1.38142e-302	CD
2	111773761	rs113419074	G	A	-0.509223	1.98353e-08	CD
2	111774114	rs71265190	G	A	-0.757399	1.28528e-280	CD
2	111774679	rs58590453	AAAG	AG	-0.718071	1.25723e-197	CD
2	111774679	NA	AAAG	AAAG	0.342416	1.0716e-58	CD
2	111774679	NA	AAAG	AAAAG	0.207651	1.53798e-16	CD
2	111774679	NA	AAAG	G	-0.692502	7.84419e-08	CD
2	111775410	rs76210128	C	T	-0.76704	0	CD
2	111775840	rs75405053	C	T	-0.749618	1.44156e-261	CD
2	111776054	rs1983409	C	G	-0.586156	5.7097e-181	CD
2	111776103	rs55913672	A	T	0.294144	6.7438e-27	CD
2	111776368	rs112648273	C	T	0.241416	3.47762e-17	CD
2	111776583	rs2177108	C	T	-0.279361	2.30266e-47	CD
2	111776728	NA	A	A	0.729929	1.07769e-213	CD
2	111776728	NA	A	T	-0.729235	3.00255e-213	CD
2	111777444	rs62164150	C	T	0.239507	6.31896e-13	CD
2	111779144	rs185549750	C	T	-0.577532	1.39852e-18	CD
2	111779218	rs548869707	C	T	0.265206	9.98671e-07	CD
2	111780670	rs80272729	G	A	-0.717738	4.70688e-268	CD
2	111780900	rs374486520	A	C	-0.674948	9.69465e-188	CD
2	111780975	rs79301157	A	C	-0.728387	1.48535e-234	CD
2	111781171	rs373184066	T	C	0.367923	2.90031e-17	CD
2	111781511	rs111681888	T	G	0.237566	8.27957e-17	CD
2	111781658	rs200970525	T	G	-0.752255	1.12353e-263	CD
2	111781807	rs77797441	C	T	-0.726444	9.50467e-231	CD
2	111781808	rs2204093	G	A	0.171969	1.89887e-09	CD
2	111782052	rs150279680	G	A	0.238483	1.15887e-16	CD
2	111783412	rs2685997	G	C	-0.56539	8.55049e-195	CD
2	111784067	rs2245224	C	G	-0.494558	6.53051e-124	CD
2	111784550	rs76198937	T	C	0.235996	4.25056e-17	CD
2	111785126	rs62164159	T	C	0.239047	1.01401e-12	CD
2	111785800	rs2686000	C	T	-0.725006	4.11166e-286	CD
2	111785852	NA	TCT	TCT	0.766167	0	CD
2	111785852	rs200237198	TCT	TTCT	-0.766143	0	CD
2	111786403	NA	AC	AC	-0.132517	4.18012e-07	CD
2	111786737	rs772489305	A	T	0.243015	6.5944e-17	CD
2	111786841	rs577776516	C	T	-0.539841	7.68419e-43	CD
2	111786903	rs374638267	C	T	0.240445	4.84698e-17	CD
2	111787074	rs748707924	G	A	-0.754406	4.01564e-246	CD
2	111787234	rs2686002	C	T	-0.581519	4.23841e-174	CD
2	111787808	rs2718485	A	C	-0.550873	2.90358e-188	CD
2	111788338	rs375958434	T	C	-0.498685	5.67914e-10	CD
2	111789974	NA	A	G	-0.580082	1.29501e-18	CD
2	111790615	rs766756522	GAAGAT	G	-0.701963	1.44616e-09	CD
2	111790969	rs569062064	T	C	-0.49723	5.67897e-10	CD
2	111791626	rs543525009	A	G	-0.551623	8.8985e-07	CD
2	111792116	rs80125903	C	A	-0.726573	7.26223e-288	CD
2	111792212	rs375968322	A	C	0.236829	3.27078e-17	CD
2	111792748	NA	C	C	0.753881	1.32599e-302	CD
2	111792748	rs2030500	C	G	-0.7536	2.24434e-302	CD
2	111792795	rs377277634	T	C	0.237392	1.5523e-17	CD
2	111793041	rs2030497	GACATA	GACGTA	-0.755705	2.54599e-280	CD
2	111793041	NA	GACATA	GACATA	0.732753	3.92636e-266	CD
2	111793223	rs150754625	T	C	0.239479	6.92217e-13	CD
2	111793247	NA	T	T	-0.291052	6.65378e-27	CD
2	111793247	rs201448538	T	TT	0.291043	6.6777e-27	CD
2	111794096	rs2249027	G	A	-0.561897	8.82008e-194	CD
2	111794850	rs56780932	C	T	-0.766308	4.78448e-294	CD
2	111795381	NA	C	C	-0.289846	2.26055e-37	CD
2	111795381	NA	C	CAA	0.201767	7.19196e-10	CD
2	111795390	NA	AAATAAT	TAAT	-0.53259	1.65671e-82	CD
2	111795390	NA	AAATAAT	AAATAAT	0.140984	8.9541e-11	CD
2	111795390	NA	AAATAAT	AAAAT	0.166567	3.15391e-10	CD
2	111795390	NA	AAATAAT	AAAAAA	0.358795	3.82677e-07	CD
2	111795945	rs71279280	C	T	-0.751196	4.65988e-260	CD
2	111796731	NA	TA	TA	0.482508	9.60014e-106	CD
2	111796731	rs796933903	TA	TAA	-0.482483	9.79016e-106	CD
2	111796950	rs200623464	G	T	-0.757846	4.49923e-281	CD
2	111797000	rs141660957	C	T	-0.764166	0	CD
2	111797535	rs71279284	G	T	-0.766892	1.51873e-282	CD
2	111797866	rs199513744,rs61650975	G	GGAGT	-0.547693	2.58782e-184	CD
2	111799259	rs71279285	C	A	-0.759159	2.999e-276	CD
2	111799797	rs199940451	A	G	0.139023	2.16633e-07	CD
2	111799958	rs2249757	G	A	-0.253358	1.53906e-16	CD
2	111800902	rs200015423	A	G	-0.749782	7.09818e-261	CD
2	111801336	rs2685991	C	A	-0.712303	9.75343e-275	CD
2	111801448	rs2718500	A	G	-0.402694	4.108e-88	CD
2	111801689	rs141975392	T	C	0.288476	2.43105e-20	CD
2	111802005	rs71279288	A	G	-0.724053	3.44945e-276	CD
2	111802513	rs142711068	G	A	-0.706683	3.2184e-217	CD
2	111802904	rs2367691	A	T	-0.558435	8.49938e-193	CD
2	111803015	rs139617323	C	T	-0.396238	5.34075e-86	CD
2	111803573	rs2612915	A	C	0.180574	7.53788e-13	CD
2	111804366	rs2612858	C	T	-0.394135	5.27634e-84	CD
2	111804524	NA	TTG	TTG	0.224739	1.88136e-24	CD
2	111804524	NA	TTG	TG	-0.192272	5.48509e-15	CD
2	111804751	rs201348194	G	A	0.236151	2.79251e-12	CD
2	111804934	rs555169204	CTTT	CTT	-0.691391	6.30423e-181	CD
2	111804934	NA	CTTT	CTTT	0.514419	1.23079e-112	CD
2	111804934	rs576754753	CTTT	CTTTT	0.2766	2.25941e-11	CD
2	111804984	rs767128598	G	A	-0.72736	3.19446e-206	CD
2	111805076	rs796513270	A	G	-0.719121	5.79441e-191	CD
2	111805406	NA	A	G	0.24435	8.90202e-16	CD
2	111805407	rs2446796	C	T	-0.342952	1.38151e-68	CD
2	111805463	rs77447328	C	T	-0.690986	7.88894e-139	CD
2	111806298	rs368595592	G	A	-0.734544	1.22998e-221	CD
2	111806638	rs867637426	C	T	0.392794	2.54335e-07	CD
2	111806849	rs78500158	A	C	-0.724152	1.63493e-262	CD
2	111807271	NA	C	A	-0.717768	1.06463e-21	CD
2	111807553	rs4589767	A	G	-0.396803	4.39825e-85	CD
2	111807703	NA	A	A	0.421324	3.68718e-93	CD
2	111807703	NA	A	AA	-0.403416	1.94371e-85	CD
2	111807879	NA	C	T	-0.462285	4.78101e-09	CD
2	111807958	rs374296800	T	C	0.241028	3.20326e-17	CD
2	111808940	rs201128688	C	T	-0.706339	7.52837e-227	CD
2	111809286	rs200139888	C	T	0.213396	1.94607e-19	CD
2	111809988	rs2675763	T	C	-0.718648	3.90499e-281	CD
2	111810047	rs112046581	C	G	-0.746661	7.46534e-255	CD
2	111810223	rs7574263	G	A	0.19435	1.34655e-17	CD
2	111810302	NA	T	TG	0.283559	3.93416e-14	CD
2	111810307	rs201578686	G	GA	-0.755424	7.53043e-302	CD
2	111810403	rs113870763	T	C	-0.720274	2.85159e-283	CD
2	111810881	NA	TCAAAAAAAAAAAAAAAAAAAAAAAG	TCAAAAAAAAAAAAAAAAAG	-0.749284	1.18981e-281	CD
2	111810881	NA	TCAAAAAAAAAAAAAAAAAAAAAAAG	TCAAAAAAAAAAAAAAAAAAAAAAAG	0.514309	2.06175e-145	CD
2	111810881	NA	TCAAAAAAAAAAAAAAAAAAAAAAAG	TCAAAAAAAAAAAAAAAAAAAAAAAAG	0.161879	2.25333e-09	CD
2	111811469	rs552904079	CT	C	-0.653389	1.26315e-18	CD
2	111811523	rs779611841	C	T	-0.72289	1.11982e-212	CD
2	111812290	NA	C	G	0.226045	5.8228e-09	CD
2	111812295	rs2686030	A	G	-0.312953	3.54774e-59	CD
2	111812425	rs2674139	A	G	-0.219611	1.61575e-23	CD
2	111812782	rs62165371	C	T	0.235616	2.65872e-23	CD
2	111812857	rs2612970	A	G	-0.393983	1.36213e-84	CD
2	111813235	rs111505174	T	G	-0.321825	1.23651e-61	CD
2	111814854	rs74389119	T	C	-0.696638	2.79685e-210	CD
2	111814956	rs111998974	C	T	0.234155	1.89896e-16	CD
2	111815142	NA	CAAGGAAA	CAAGGAAAA	0.170968	7.11165e-07	CD
2	111815523	rs758511170	A	C	0.19138	6.35855e-14	CD
2	111816689	NA	A	C	-0.650919	1.03799e-10	CD
2	111817792	rs535573285,rs55687850	T	TATAC	-0.386849	1.14807e-82	CD
2	111817970	NA	T	C	-0.623277	1.2514e-54	CD
2	111818750	rs201780880	A	G	-0.699764	1.8248e-231	CD
2	111819379	rs778018585	C	T	0.318053	3.61979e-07	CD
2	111820180	rs112240210	A	G	0.234269	1.74868e-16	CD
2	111820379	rs145623066	C	T	-0.668801	6.43314e-129	CD
2	111820381	rs372892240	T	C	0.248004	5.09686e-13	CD
2	111820385	rs77051360	C	T	-0.755431	3.69486e-290	CD
2	111820404	rs200172600	C	T	0.267382	9.45607e-37	CD
2	111820738	rs370723188	A	T	0.28187	1.60053e-19	CD
2	111820911	rs71280887	CTTTG	C	-0.75002	8.17015e-259	CD
2	111820936	rs879550447	C	T	-0.636426	1.8676e-86	CD
2	111821217	rs71258290	T	C	-0.760372	8.5927e-308	CD
2	111821217	NA	T	T	0.760372	8.59428e-308	CD
2	111823020	rs554545189	TTTTTTTTG	TTTTG	-0.450852	1.49526e-94	CD
2	111823020	NA	TTTTTTTTG	TTTTTTTTG	0.291049	3.15158e-43	CD
2	111823020	NA	TTTTTTTTG	TTTTTG	0.243365	8.14675e-21	CD
2	111823020	NA	TTTTTTTTG	G	-0.754157	2.06524e-14	CD
2	111823394	rs66739581	T	C	-0.682241	5.56567e-259	CD
2	111823881	rs6745555	A	G	0.203184	1.54445e-21	CD
2	111823997	rs201375006	A	ATTTT	0.264127	1.55744e-40	CD
2	111824333	rs35798130	A	G	-0.758688	3.16774e-308	CD
2	111824481	rs10209538	G	A	0.240387	9.48526e-13	CD
2	111824946	rs74602614	G	A	0.203839	1.08351e-21	CD
2	111825189	rs60136848	CTT	C	-0.72015	3.54638e-283	CD
2	111825899	rs12614297	C	T	-0.758987	0	CD
2	111826017	rs10190026	T	C	-0.403262	3.04222e-88	CD
2	111826247	rs10190220	T	A	0.240362	9.5341e-13	CD
2	111826571	rs11689852	G	A	0.240355	9.54869e-13	CD
2	111826626	rs62165377	T	C	0.240356	9.54686e-13	CD
2	111826665	rs56307072	A	T	-0.585686	4.7513e-97	CD
2	111826665	NA	ATTTTT	ATTTTT	-0.2544	4.56931e-35	CD
2	111826665	NA	ATTTTT	ATTTA	0.321177	3.48239e-33	CD
2	111826674	NA	TT	TT	-0.326252	2.08677e-47	CD
2	111826674	rs34574346	TT	TTT	0.323035	1.18314e-33	CD
2	111826674	NA	TT	TA	0.229563	7.75223e-11	CD
2	111826714	rs11122983	G	A	-0.759129	0	CD
2	111826730	rs4848786	G	A	0.262831	3.66593e-40	CD
2	111827018	rs11691147	G	C	-0.403262	3.04017e-88	CD
2	111827049	rs111881881,rs79008400	C	CCAAA	-0.403619	2.1228e-88	CD
2	111827109	rs7586182	A	G	-0.40327	3.02041e-88	CD
2	111827776	rs7589437	A	T	-0.403278	2.99923e-88	CD
2	111828181	rs12711639	C	T	-0.40327	3.01892e-88	CD
2	111828299	rs11682030	C	T	-0.403623	2.11321e-88	CD
2	111828641	rs557561241	C	T	-0.658556	1.40858e-08	CD
2	111829229	rs186741070	A	G	-0.571246	5.86025e-14	CD
2	111829505	rs149524480	G	A	0.315165	8.89751e-07	CD
2	111829522	rs7580454	C	T	-0.571901	4.31334e-195	CD
2	111829709	rs139183953	TAAAG	T	0.238721	1.22476e-17	CD
2	111829709	NA	TAAAG	TAAAG	-0.19721	3.48766e-13	CD
2	111829928	rs7609146	G	A	-0.403277	3.00063e-88	CD
2	111830230	rs4848190	C	A	-0.403265	3.03174e-88	CD
2	111831174	rs7587482	C	T	-0.403273	3.01062e-88	CD
2	111831503	rs11675449	G	A	-0.758846	1.93658e-306	CD
2	111831682	rs750119606	C	CA	-0.632494	2.44661e-11	CD
2	111831826	rs34008628	CA	CCAA	-0.300541	2.52142e-49	CD
2	111831826	rs34008628	CA	CAA	0.35775	1.06497e-45	CD
2	111831826	NA	CA	CCAAA	-0.486274	1.11147e-39	CD
2	111831826	NA	CA	CA	0.29292	4.9917e-26	CD
2	111831843	rs4019125	AAAA	AAAAAG	-0.677632	2.90927e-240	CD
2	111831843	NA	AAAA	AAAA	0.410317	9.24782e-82	CD
2	111831843	rs59728044	AAAA	AAAAG	0.242999	6.90083e-30	CD
2	111831994	rs4019123	C	T	-0.403241	3.20672e-88	CD
2	111832019	rs544833796	G	A	-0.625411	1.55448e-08	CD
2	111832302	NA	CAAGA	CAAGAA	-0.672219	5.5502e-235	CD
2	111832302	NA	CAAGA	CAAGA	0.633524	1.38878e-210	CD
2	111832937	NA	CAAA	CAAA	0.388671	4.94415e-66	CD
2	111832937	NA	CAAA	CAAAAAAAAAAAAAAAA	-0.610743	3.90937e-38	CD
2	111832937	NA	CAAA	CAAAAAAAAAAAAAAA	-0.453303	9.853e-35	CD
2	111833412	rs3761697	A	T	-0.40302	3.80304e-88	CD
2	111833449	rs7568001	G	A	0.240185	9.92337e-13	CD
2	111833480	rs72531619	CA	C	0.238592	1.27174e-17	CD
2	111833677	NA	TATGTA	TATGTA	0.402971	1.26235e-84	CD
2	111833677	rs397766741	TATGTA	TATGTAAAAAAAAAAAAAA	-0.336972	2.8664e-59	CD
2	111833677	NA	TATGTA	TATGTAAAAAAAAAAAAAAA	-0.283529	2.94215e-14	CD
2	111834218	rs75031626	C	T	0.238589	1.27237e-17	CD
2	111834263	rs11674974	A	G	-0.758953	0	CD
2	111834433	rs11691579	C	A	-0.403395	3.37709e-88	CD
2	111834532	rs375868159	ACAAGGT	A	-0.40412	1.30878e-88	CD
2	111834540	rs370010910	CCTAT	C	-0.40412	1.3088e-88	CD
2	111834571	rs143082348	TC	T	0.241038	8.41191e-13	CD
2	111835007	NA	AAG	AAG	-0.248496	2.52066e-15	CD
2	111835007	rs4019121	AAG	AG	0.237487	1.1431e-12	CD
2	111835674	rs199729086	T	TA	0.238425	1.09868e-17	CD
2	111836654	rs397958492,rs545366609,rs57903027	A	AA	0.240555	8.9161e-13	CD
2	111836967	NA	C	C	0.39667	2.37711e-84	CD
2	111836967	rs35164122,rs565817686	C	CA	-0.394203	2.08831e-83	CD
2	111836993	rs35212506	C	G	-0.758823	0	CD
2	111837109	rs10153655	C	T	-0.291514	3.04162e-27	CD
2	111837430	rs146880939	A	G	0.262609	4.13187e-40	CD
2	111837481	rs62165378	G	T	0.25434	5.71615e-37	CD
2	111837610	rs398042568,rs71385835	CAA	C	-0.404999	8.3348e-89	CD
2	111837610	NA	CAA	CAA	0.404563	1.90873e-87	CD
2	111838060	rs150031230	G	A	-0.625391	1.5525e-08	CD
2	111838085	rs111273222	CAAAAAAAAAAAGG	CAAAAAAAAAAAAAAAAGG	-0.712541	3.91648e-262	CD
2	111838085	NA	CAAAAAAAAAAAGG	CAAAAAAAAAAAGG	0.391829	6.20246e-77	CD
2	111838085	rs57089465	CAAAAAAAAAAAGG	CAAAAAAAAAAAAAAAAAAAAAAAAGG	0.258208	2.27905e-30	CD
2	111839480	rs11683345	C	T	-0.758721	1.21841e-307	CD
2	111839962	rs13423043	T	G	0.239041	1.27593e-12	CD
2	111839966	rs201466199	CA	C	-0.492834	5.72575e-08	CD
2	111840155	rs62165379	A	G	0.239211	1.2286e-12	CD
2	111840263	rs7582980	C	T	-0.391531	1.09793e-83	CD
2	111840400	rs6541916	A	G	-0.403372	2.66108e-88	CD
2	111840542	rs12617909	C	T	-0.758569	0	CD
2	111840957	rs12992603	C	G	-0.719646	5.63757e-283	CD
2	111841000	rs9710727	G	A	-0.402878	4.15201e-88	CD
2	111841421	rs199710440,rs397765034,rs61366630	T	TAGAG	-0.403141	3.41161e-88	CD
2	111841619	rs11122988	G	A	-0.402885	4.12655e-88	CD
2	111841637	NA	G	G	0.402875	4.17583e-88	CD
2	111841637	rs11122989	G	A	-0.402208	7.38419e-88	CD
2	111841859	rs11122990	C	T	-0.75841	2.85311e-308	CD
2	111842572	rs4848192	G	A	0.262619	4.05872e-40	CD
2	111842659	NA	AAAT	AAT	-0.470763	5.82203e-35	CD
2	111842659	NA	AAAT	AAAT	0.338418	4.35035e-23	CD
2	111843834	rs770441848	TTTTTTTTTG	TTTTTTTTTTTTTG	-0.482442	3.7324e-94	CD
2	111843834	NA	TTTTTTTTTG	TTTTTTTTTTG	0.340514	1.27879e-31	CD
2	111843834	NA	TTTTTTTTTG	TTTTTTTTTG	0.280841	1.08671e-18	CD
2	111843888	rs76814642	G	A	0.24486	3.98938e-13	CD
2	111844099	rs188825380	G	T	-0.628334	7.03581e-88	CD
2	111844525	rs112607446	C	T	0.235496	2.58302e-17	CD
2	111844584	NA	AAG	AAG	0.352494	1.3937e-62	CD
2	111844584	rs11327163,rs539491236	AAG	AG	-0.351144	1.93518e-62	CD
2	111844672	rs11674795	A	T	-0.758144	8.60293e-308	CD
2	111845196	rs10199220	A	G	-0.403126	3.29738e-88	CD
2	111845831	rs10779879	C	T	-0.758391	3.23995e-308	CD
2	111845892	rs10864890	A	G	-0.403143	3.24893e-88	CD
2	111845975	NA	TC	TC	0.397396	6.54666e-80	CD
2	111845975	rs59478167	TC	TCA	-0.397307	6.62089e-80	CD
2	111845996	rs59478167	AT	AAT	-0.388703	2.47119e-80	CD
2	111845996	NA	AT	AT	0.37094	3.45241e-68	CD
2	111845996	NA	AT	T	0.294012	4.15598e-07	CD
2	111846116	rs113401001	T	A	0.343254	8.34207e-43	CD
2	111846116	NA	T	T	-0.342627	1.14976e-42	CD
2	111846395	rs138631293,rs70962956	ATATT	A	-0.35958	1.27078e-68	CD
2	111846439	rs199918130	A	AA	-0.380013	3.39629e-78	CD
2	111846439	NA	A	A	0.380008	3.40092e-78	CD
2	111846549	rs74985459	ATATATATA	ACATATATA	-0.745717	8.77553e-280	CD
2	111846549	NA	ATATATATA	ATATATA	0.320213	6.34093e-42	CD
2	111846549	NA	ATATATATA	ATATATATA	0.2763	9.59551e-32	CD
2	111846549	NA	ATATATATA	ATATA	0.227759	6.84963e-10	CD
2	111846549	NA	ATATATATA	ATATT	0.219754	1.72192e-08	CD
2	111846549	NA	ATATATATA	ATTTT	0.238936	8.62285e-08	CD
2	111846559	rs13423488	A	T	0.305504	2.43828e-45	CD
2	111846561	NA	TTT	TTT	-0.239435	2.6342e-30	CD
2	111846561	NA	TTT	TTTTT	0.224009	6.19281e-17	CD
2	111846606	rs74182847	A	G	-0.758744	0	CD
2	111846640	rs13423594	A	G	-0.403726	1.55793e-88	CD
2	111847108	rs71413401	T	C	-0.758374	7.00869e-308	CD
2	111847725	rs4848197	C	T	-0.403144	3.24483e-88	CD
2	111848342	rs62165429	G	A	-0.403284	2.92037e-88	CD
2	111848496	rs113153352	G	A	0.238866	1.20621e-17	CD
2	111848532	rs6744437	C	T	-0.4035	2.2663e-88	CD
2	111848559	rs189661742	T	C	-0.561713	4.18517e-29	CD
2	111848559	NA	T	T	0.558544	7.50873e-29	CD
2	111848568	rs182600988	A	G	-0.561713	4.18517e-29	CD
2	111848685	rs6704920	A	G	-0.403151	3.22605e-88	CD
2	111848753	rs74189873	G	A	-0.75842	3.09943e-308	CD
2	111848929	rs4848803	T	C	-0.403492	2.28157e-88	CD
2	111849357	rs3908057	G	A	-0.403145	3.24105e-88	CD
2	111849563	rs62165430	A	C	-0.403145	3.24012e-88	CD
2	111849797	rs13423994	C	T	-0.403146	3.23931e-88	CD
2	111849918	rs13389126	T	C	-0.403151	3.22518e-88	CD
2	111849928	rs13397902	G	C	-0.403146	3.23939e-88	CD
2	111850028	rs13389239	T	G	0.240014	1.01803e-12	CD
2	111850245	rs11901251	C	T	-0.403517	2.23136e-88	CD
2	111850259	rs11885345	A	G	-0.403581	2.06218e-88	CD
2	111850461	rs11676946	T	C	0.240003	1.01999e-12	CD
2	111851415	rs10717050	CT	C	-0.403147	3.23558e-88	CD
2	111851809	NA	TC	TC	0.403696	1.73288e-88	CD
2	111851809	rs10645103,rs753394770	TC	TCAA	-0.400027	3.60703e-87	CD
2	111852106	rs112882561	C	T	0.202966	1.83125e-21	CD
2	111852177	rs543328939	CT	AT	-0.606328	3.69515e-11	CD
2	111852177	NA	CT	CT	0.606188	3.73401e-11	CD
2	111852295	rs10527061	G	GTTTT	-0.403148	3.23023e-88	CD
2	111852321	rs6541920	T	C	-0.4035	2.26342e-88	CD
2	111852844	rs11681369	T	G	-0.403485	2.29442e-88	CD
2	111852977	rs11685272	G	A	-0.403133	3.27366e-88	CD
2	111852987	rs138238351	CA	C	-0.757287	1.90731e-307	CD
2	111853064	rs78707203	G	A	0.204659	7.14599e-22	CD
2	111853144	rs7575248	T	C	0.262461	4.69345e-40	CD
2	111853669	rs4019118	G	A	-0.403147	3.23903e-88	CD
2	111853773	rs4019117	G	C	-0.403148	3.23209e-88	CD
2	111853874	rs4019116	G	A	-0.403158	3.20855e-88	CD
2	111853879	rs4019115	G	C	-0.403148	3.23032e-88	CD
2	111853925	rs183984453	C	T	-0.71347	4.84322e-08	CD
2	111853973	rs147454443	C	A	-0.542279	2.67256e-44	CD
2	111854152	rs6738867	G	A	-0.403141	3.24937e-88	CD
2	111854170	rs6729016	T	C	-0.40314	3.25198e-88	CD
2	111854338	rs10182139	A	G	-0.403494	2.27444e-88	CD
2	111854644	rs7563033	C	T	-0.403141	3.24943e-88	CD
2	111854851	rs7571672	G	A	-0.403037	3.52939e-88	CD
2	111855060	rs77402594	C	A	0.204677	7.09678e-22	CD
2	111855072	rs10170064	T	C	-0.403149	3.22773e-88	CD
2	111855487	rs3849313	T	C	-0.403149	3.22614e-88	CD
2	111855898	rs6715353	T	G	-0.403141	3.24733e-88	CD
2	111856018	rs6725415	G	A	-0.403141	3.24692e-88	CD
2	111856150	rs6725552	G	T	0.262427	4.79378e-40	CD
2	111856248	rs112253219	T	C	-0.542305	2.64072e-44	CD
2	111856338	rs11361199,rs398042569,rs577073779	TAA	TA	-0.404745	8.4337e-89	CD
2	111856338	NA	TAA	TAA	0.405316	9.59148e-89	CD
2	111857008	rs4019131	T	A	-0.402825	4.49329e-88	CD
2	111857012	rs7567364	A	C	-0.402825	4.49329e-88	CD
2	111857021	rs7570210	T	C	-0.402516	8.48013e-88	CD
2	111857068	rs7570221	T	C	-0.321817	5.15157e-54	CD
2	111857294	rs34637902	A	AG	-0.331422	3.06728e-54	CD
2	111857676	rs3877249	C	T	-0.757506	4.25162e-307	CD
2	111857976	NA	A	A	0.402601	5.86418e-88	CD
2	111857976	rs34064541,rs397702230,rs4019130,rs71385838	A	ATA	-0.402353	7.58971e-88	CD
2	111858108	rs3863969	C	T	-0.403143	3.27266e-88	CD
2	111858482	rs183990854	C	T	0.242021	5.66746e-18	CD
2	111858680	rs138641527	T	G	0.23857	1.30525e-17	CD
2	111858761	NA	CA	C	0.194104	4.87448e-19	CD
2	111858761	NA	CA	CA	-0.192647	1.05516e-18	CD
2	111858767	rs66523548	GAAA	GAA	-0.525929	4.97783e-142	CD
2	111858767	NA	GAAA	GAAA	0.346495	1.56983e-64	CD
2	111858767	NA	GAAA	AGA	0.182713	2.11564e-16	CD
2	111859039	rs62165431	T	C	0.239802	1.05447e-12	CD
2	111859431	rs143849953	A	G	0.281716	1.12629e-20	CD
2	111859459	rs6738062	G	A	-0.403136	3.25981e-88	CD
2	111859703	rs6731413	T	C	-0.403136	3.25977e-88	CD
2	111860002	rs11684132	T	A	-0.403143	3.2391e-88	CD
2	111860160	rs13415078	G	A	-0.390877	9.1168e-84	CD
2	111860164	rs13390410	C	T	-0.390878	9.11217e-84	CD
2	111860300	rs13406429	T	C	-0.402448	1.32716e-87	CD
2	111860363	rs201645790	T	C	-0.474066	4.21835e-07	CD
2	111860394	rs35345799	C	T	-0.35072	1.22304e-67	CD
2	111860408	rs112337567,rs539635120	G	GT	-0.685448	4.24975e-238	CD
2	111860493	rs112839443	C	T	0.19591	2.57179e-19	CD
2	111860713	rs3877252	T	C	-0.518722	2.06652e-10	CD
2	111860781	rs12466965	C	A	-0.396948	2.04808e-85	CD
2	111860797	rs36053499	AT	A	0.245048	4.04574e-13	CD
2	111860919	rs58301920,rs72064509	TCTAAT	T	0.244569	4.15487e-13	CD
2	111861490	rs34711729	G	A	-0.758432	1.09973e-306	CD
2	111861912	rs62165435	T	C	-0.401658	8.7108e-88	CD
2	111861926	NA	TG	TG	0.756027	3.73705e-301	CD
2	111861926	NA	TG	TTG	-0.753295	3.63032e-297	CD
2	111862966	rs6725911	C	G	-0.403148	3.24964e-88	CD
2	111863022	rs11336673	TA	T	-0.403519	2.39645e-88	CD
2	111863022	NA	TA	TA	0.403276	3.34654e-88	CD
2	111863459	rs2887052	T	C	-0.403618	1.97839e-88	CD
2	111863506	rs11682193	C	T	-0.401979	1.55374e-87	CD
2	111863511	rs557884796,rs769717423	CAAA	CA	-0.392951	1.04607e-83	CD
2	111863511	NA	CAAA	CAAA	0.397522	1.24072e-73	CD
2	111863531	NA	AA	AA	-0.250072	3.09553e-35	CD
2	111863531	NA	AA	T	0.249213	7.18312e-35	CD
2	111863532	rs11687898	A	T	-0.693949	5.973e-242	CD
2	111863622	rs11689168	T	C	-0.758161	3.99617e-308	CD
2	111863921	rs397985470,rs553121001,rs70962959	GA	G	-0.405008	1.89371e-101	CD
2	111863921	NA	GA	GA	0.404931	3.13784e-101	CD
2	111864236	rs111430054	G	C	-0.542433	2.48386e-44	CD
2	111864357	rs374066855	GATGATGATGATGATGATA	GATGATGATGATA	-0.740308	2.67793e-286	CD
2	111864357	NA	GATGATGATGATGATGATA	GATGATGATGATGATGATA	0.392677	1.11379e-82	CD
2	111864357	rs200879980,rs749410537	GATGATGATGATGATGATA	GATGATGATGATGATA	0.160243	3.00352e-13	CD
2	111864357	NA	GATGATGATGATGATGATA	GATGATGATGATGATGATGATGATA	0.230396	1.0133e-08	CD
2	111864357	NA	GATGATGATGATGATGATA	GATGATGATGATGATGATGATA	0.202979	7.34979e-07	CD
2	111864402	NA	CAA	CAA	-0.226432	2.46468e-28	CD
2	111864402	NA	CAA	C	0.234054	9.49568e-17	CD
2	111864402	rs557496899	CAA	CA	0.165764	1.35062e-11	CD
2	111864451	rs752653314	T	TATAT	-0.442167	3.72924e-120	CD
2	111864451	NA	T	T	0.402326	1.39864e-87	CD
2	111864451	NA	T	TATATAT	0.187355	4.67041e-09	CD
2	111864482	NA	TG	TG	0.398241	2.76758e-80	CD
2	111864482	NA	TG	TTTG	-0.359517	6.49431e-69	CD
2	111864664	rs13430062	G	A	-0.403153	3.21066e-88	CD
2	111865065	rs80200688	C	T	0.26239	4.81324e-40	CD
2	111865066	rs71414605	A	G	-0.403662	1.85365e-88	CD
2	111865073	rs56711676	T	C	-0.403489	2.27835e-88	CD
2	111865377	rs11687672	G	A	-0.400979	2.4587e-87	CD
2	111866065	rs6731572	A	G	-0.445451	3.5786e-120	CD
2	111866203	NA	C	CAAA	-0.708242	5.51051e-269	CD
2	111866203	NA	C	C	0.405151	2.77657e-88	CD
2	111866203	rs55845483	C	CAA	0.24867	5.21386e-35	CD
2	111866395	rs867662505	A	C	-0.201475	3.66715e-12	CD
2	111866492	rs28730278	G	A	-0.386671	3.1171e-80	CD
2	111866750	rs4848208	G	A	-0.403024	3.97438e-88	CD
2	111866859	rs4848819	C	T	-0.403137	3.25136e-88	CD
2	111867229	rs62165437	G	A	0.244407	4.26299e-13	CD
2	111867433	rs7597495	G	T	-0.400575	5.37575e-87	CD
2	111867434	rs7588322	T	C	-0.400575	5.37575e-87	CD
2	111867702	rs34739497,rs398042570	AAAC	AAC	-0.743034	1.22411e-293	CD
2	111867702	NA	AAAC	AAAC	0.387636	3.57566e-81	CD
2	111867702	rs199600519	AAAC	C	0.212126	4.11487e-21	CD
2	111867702	rs60464751,rs774692240,rs869141691	AAAC	AC	0.248642	3.71182e-15	CD
2	111867998	rs6742515	T	C	-0.403136	3.2523e-88	CD
2	111868182	NA	GA	GA	-0.255463	7.1519e-16	CD
2	111868182	rs11335904	GA	A	0.244355	4.3026e-13	CD
2	111868488	rs6541931	C	T	-0.403137	3.25045e-88	CD
2	111868616	rs34432308	C	T	-0.758002	4.67562e-308	CD
2	111869061	rs4848209	A	G	-0.403138	3.2483e-88	CD
2	111869264	NA	G	G	-0.188503	1.81767e-16	CD
2	111869264	rs10664612	G	TG	0.242597	4.39796e-13	CD
2	111869283	rs4848210	C	T	-0.403138	3.24834e-88	CD
2	111869324	rs4848211	A	C	-0.403137	3.25117e-88	CD
2	111869524	rs10197116	A	G	-0.403138	3.2483e-88	CD
2	111869646	rs10197222	A	G	-0.403304	2.82163e-88	CD
2	111870076	rs12711657	T	C	-0.403306	2.81846e-88	CD
2	111870556	rs140422663	C	A	0.233212	8.18635e-14	CD
2	111870601	rs149683555	T	A	0.233187	8.23499e-14	CD
2	111870781	rs10202998	A	G	-0.40331	2.80984e-88	CD
2	111870957	rs398042571,rs71385842	CA	C	-0.758179	3.32544e-308	CD
2	111871033	rs10191096	C	T	-0.403311	2.80726e-88	CD
2	111871911	rs35366113	T	A	-0.758189	3.2954e-308	CD
2	111872835	rs4848826	A	C	-0.399651	1.47299e-86	CD
2	111873052	rs113773470	A	G	0.235859	2.82191e-17	CD
2	111873063	rs4848827	G	C	-0.403321	2.78766e-88	CD
2	111873420	rs111345639	G	C	-0.505174	2.63469e-08	CD
2	111873819	rs58044089,rs72465872	ATAAAT	A	-0.758195	3.23191e-308	CD
2	111874407	rs183990695	C	T	-0.701551	6.10169e-08	CD
2	111874478	rs139978604	A	ATT	0.244419	4.24541e-13	CD
2	111874519	rs35588823,rs397798723	T	TACA	-0.408954	2.21446e-93	CD
2	111875470	rs80233695	T	C	-0.758205	3.16828e-308	CD
2	111875515	NA	C	C	0.758206	3.16694e-308	CD
2	111875515	rs75361678	C	G	-0.756985	4.05709e-307	CD
2	111875828	rs1548190	T	C	-0.403336	2.75773e-88	CD
2	111875985	NA	G	G	0.719445	6.25515e-283	CD
2	111875985	rs1548189	G	T	-0.718637	2.94809e-281	CD
2	111876075	rs1914210	G	T	-0.403336	2.75741e-88	CD
2	111876084	rs62165440	G	C	0.24443	4.2366e-13	CD
2	111876269	rs200328698,rs77199811	C	CA	0.261139	1.16632e-39	CD
2	111876762	rs1516637	C	T	-0.403693	1.92434e-88	CD
2	111876859	rs10636172	C	CTT	-0.40334	2.7504e-88	CD
2	111877058	rs7605448	T	C	-0.403695	1.92196e-88	CD
2	111877160	rs9653414	G	A	-0.403342	2.74489e-88	CD
2	111877254	rs61225076	G	GTTTTCT	-0.403348	2.74103e-88	CD
2	111877687	rs7565080	G	A	-0.403335	2.75915e-88	CD
2	111878671	rs765570866	A	C	-0.478981	6.79469e-08	CD
2	111879108	rs10175926	G	A	-0.40305	3.57069e-88	CD
2	111879184	rs10167739	T	C	-0.402744	4.23687e-88	CD
2	111879700	rs10178836	G	A	0.244274	4.39709e-13	CD
2	111879894	rs7600096	C	T	-0.402741	4.27947e-88	CD
2	111879927	rs7563616	T	C	-0.402749	4.22035e-88	CD
2	111880123	rs11692140	C	A	0.244278	4.39349e-13	CD
2	111880224	rs114374674	T	C	-0.474615	9.89921e-14	CD
2	111880290	rs13000524	T	G	-0.75809	3.35836e-308	CD
2	111880940	rs4132166	G	C	-0.402751	4.21828e-88	CD
2	111880940	NA	G	G	0.402751	4.21829e-88	CD
2	111882057	rs4848832	A	G	-0.387733	7.54865e-78	CD
2	111882652	rs71414609	G	A	-0.672415	2.28051e-255	CD
2	111882694	rs11685115	G	A	0.244287	4.38681e-13	CD
2	111882716	rs4848215	G	A	-0.388401	4.6325e-78	CD
2	111882966	rs35533505	G	C	-0.674134	1.29465e-256	CD
2	111882966	NA	G	G	0.674133	1.29663e-256	CD
2	111883165	NA	CAA	CAA	-0.359341	5.78187e-59	CD
2	111883165	rs58220902	CAA	CAAA	0.315105	1.37796e-26	CD
2	111883165	rs141124163,rs772545924	CAA	CA	0.275797	2.46585e-23	CD
2	111883181	rs58220902	AAG	AAAG	0.314385	4.25163e-22	CD
2	111883181	NA	AAG	AAG	-0.296074	1.14891e-21	CD
2	111883193	rs146349710	CA	C	-0.337158	2.25474e-58	CD
2	111883193	NA	CA	CA	0.337132	2.31777e-58	CD
2	111883572	rs17835589	G	C	-0.6444	1.41782e-237	CD
2	111883680	rs7575582	A	G	-0.38811	5.38603e-78	CD
2	111883689	rs71414610	G	C	-0.674152	1.22711e-256	CD
2	111883706	rs12233011	A	G	-0.387892	6.63036e-78	CD
2	111884089	rs3814026	T	C	-0.449875	1.24775e-122	CD
2	111884277	rs3814027	C	T	-0.404718	5.23496e-98	CD
2	111884332	rs3814028	C	T	-0.359396	3.54464e-67	CD
2	111884781	rs6711031	T	A	0.155512	2.36096e-15	CD
2	111884793	rs6707762	A	C	-0.328942	6.21155e-55	CD
2	111884850	rs10864891	A	C	-0.322165	4.91551e-64	CD
2	111884929	rs35975930,rs761277655,rs780820350	CAA	CAAAAA	-0.326414	7.88807e-59	CD
2	111884929	NA	CAA	CAA	0.335943	8.34795e-53	CD
2	111885037	rs200814758,rs765053436	GTGTGTGTGTGTGTGTGTGTGTGTGTGTGTGTGTGTGTT	GTGTGTGTGTGTGTGTGTGTGTGTGTGTT	-0.458909	6.63187e-34	CD
2	111885037	NA	GTGTGTGTGTGTGTGTGTGTGTGTGTGTGTGTGTGTGTT	ATGTGTGTGTGTGTGTGTGTGTGTGTTTT	-0.407349	2.08194e-24	CD
2	111885037	NA	GTGTGTGTGTGTGTGTGTGTGTGTGTGTGTGTGTGTGTT	ATGTGTGTGTGTGTGTGTGTGTGTGTGTGTGTGTGTT	-0.228307	6.07708e-18	CD
2	111885037	rs753405476	GTGTGTGTGTGTGTGTGTGTGTGTGTGTGTGTGTGTGTT	GTGTGTGTGTGTGTGTGTGTGTGTGTGTGTGTGTGTGTGTGTT	0.239148	1.07436e-12	CD
2	111885037	rs769225711	GTGTGTGTGTGTGTGTGTGTGTGTGTGTGTGTGTGTGTT	GTGTGTGTGTGTGTGTGTGTT	0.201379	1.13587e-11	CD
2	111885037	rs200777004	GTGTGTGTGTGTGTGTGTGTGTGTGTGTGTGTGTGTGTT	GTGTGTGTGTGTGTGTGTGTGTGTGTGTGTGTG	0.219632	2.35157e-11	CD
2	111885037	NA	GTGTGTGTGTGTGTGTGTGTGTGTGTGTGTGTGTGTGTT	GTGTGTGTGTGTGTGTGTGTGTGTGTGTGTGTGTGTGTGTGTGTGTT	0.23737	7.89612e-11	CD
2	111885167	rs9653415	A	G	-0.32978	5.68347e-66	CD
2	111885231	rs9653416	C	T	-0.329602	6.42758e-66	CD
2	111885309	rs9653417	G	A	-0.342076	1.26655e-70	CD
2	111885379	rs200460445	TA	TTA	-0.613644	7.85341e-32	CD
2	111885707	rs56349559	C	T	0.181182	1.10297e-08	CD
2	111886011	rs13022187	G	A	0.290156	1.45115e-40	CD
2	111886104	rs113623130	T	A	-0.530331	6.4393e-12	CD
2	111886554	rs11678089	T	A	-0.151644	2.32499e-12	CD
2	111886884	rs79835165	G	A	-0.382849	6.74501e-15	CD
2	111889488	rs398042572,rs71385844	GAAA	GAA	-0.176213	3.04129e-19	CD
2	111889488	NA	GAAA	GA	0.227608	2.29785e-13	CD
2	111891895	rs13016143	C	T	0.114884	1.58647e-08	CD
2	111892408	rs72823462	C	T	-0.210059	9.58668e-10	CD
2	111892427	rs146080115	G	GA	-0.210067	9.57362e-10	CD
2	111892475	rs72823463	C	T	-0.209956	9.78035e-10	CD
2	111892648	rs112445561	A	G	-0.210188	9.37785e-10	CD
2	111893127	rs72823465	A	G	-0.210446	8.97273e-10	CD
2	111893446	rs72823466	G	C	-0.210776	8.58102e-10	CD
2	111893527	rs116664677	C	T	-0.397497	1.57658e-17	CD
2	111893579	rs72823467	C	T	-0.210834	8.37317e-10	CD
2	111894487	rs72823468	A	T	-0.212799	5.87578e-10	CD
2	111895009	NA	TGA	TGA	-0.177465	3.82285e-20	CD
2	111895009	rs397985471,rs5833421	TGA	TTGA	0.176563	4.15182e-20	CD
2	111896225	rs11123024	C	T	-0.131232	4.7976e-08	CD
2	111896432	rs12466812	C	T	0.160025	2.35229e-13	CD
2	111897223	NA	CTTATTTAT	CTTATTTAT	0.133723	2.10909e-10	CD
2	111897385	rs6738898	T	C	-0.193405	4.11287e-13	CD
2	111899200	rs6729037	C	G	0.159869	2.48791e-13	CD
2	111901202	rs1516629	A	G	0.159804	2.51116e-13	CD
2	111901533	rs869016	G	A	-0.103198	6.92554e-07	CD
2	111901961	rs2001444	C	T	0.159791	2.55644e-13	CD
2	111901979	rs112216534	G	A	-0.346099	1.64158e-16	CD
2	111902769	rs5833423	CCTTCCTTCCTTCCTTCCTTCCTCCCTCCCTCCCTCCCTC	CCTTCCTTCCTTCCTTCCTTCCTCCCTCCCTCCCTCCCTCCCTCCCTCTCTT	0.158842	3.72901e-13	CD
2	111902769	rs34528446,rs5833423	CCTTCCTTCCTTCCTTCCTTCCTCCCTCCCTCCCTCCCTC	CCTTCCTTCCTTCCTTCCTTCCTCCCTCCCTCCCTCCCTCTCTT	-0.120295	6.5015e-09	CD
2	111903529	rs17835605	C	T	0.160353	2.10768e-13	CD
2	111903870	rs55785997	C	T	0.154743	1.29676e-12	CD
2	111904379	NA	CT	C	0.156745	6.58989e-13	CD
2	111904379	NA	CT	CT	-0.1526	1.16915e-12	CD
2	111904393	NA	TGA	GA	0.159509	4.0071e-13	CD
2	111904463	rs113645544	G	A	0.154723	1.30562e-12	CD
2	111904951	rs761532661	C	T	-0.792258	2.66154e-08	CD
2	111907422	rs10496440	A	C	-0.185672	1.08345e-08	CD
2	111907503	rs79559916	C	G	0.159755	2.56769e-13	CD
2	111907624	rs17174870	C	T	0.154155	1.56495e-12	CD
2	111907668	rs112405825	AG	A	0.154155	1.56501e-12	CD
2	111908519	rs55728465	A	G	0.159761	2.56263e-13	CD
2	111909345	rs55708724	C	A	0.154168	1.55819e-12	CD
2	111911067	rs12477716	C	T	0.159778	2.54774e-13	CD
2	111911983	rs55757240	C	G	-0.103077	7.11907e-07	CD
2	111912373	rs7568632	A	G	0.159318	3.09549e-13	CD
2	111912469	rs1400321	A	C	-0.159793	2.53272e-13	CD
2	111913155	rs58641606	T	C	0.159852	2.46369e-13	CD
2	111914105	rs201985246	T	C	0.161311	1.84628e-13	CD
2	111914106	NA	T	TTTCT	0.159697	7.63484e-13	CD
2	111914106	NA	T	T	-0.13222	4.62545e-10	CD
2	111915570	rs56822761	T	A	-0.137127	7.21714e-10	CD
2	111916057	rs7575552	G	A	0.159783	2.54721e-13	CD
2	111916758	rs59219838	T	A	-0.131016	5.02277e-08	CD
2	111917228	rs80088736	A	G	0.159755	2.54742e-13	CD
2	111917883	rs11443176,rs549682707	T	TA	-0.143208	4.17014e-11	CD
2	111919355	NA	A	A	-0.164181	4.87829e-14	CD
2	111919355	rs397748710,rs549460262,rs5833424	A	AT	0.164181	4.87829e-14	CD
2	111919836	rs75312696	G	C	0.21495	7.074e-12	CD
2	111920049	rs908518	T	C	-0.115304	1.93133e-08	CD
2	111920393	rs867311	G	T	0.160614	2.06018e-13	CD
2	111920773	rs2001201	C	A	0.161004	1.39633e-13	CD
2	111921399	rs59650987	C	A	0.160754	1.5388e-13	CD
2	111922942	rs55972521	A	G	0.1608	1.49915e-13	CD
2	111923164	rs1996328	A	G	0.115493	1.83646e-08	CD
2	111923357	rs1400325	C	T	0.160323	1.72324e-13	CD
2	111923643	rs1400324	C	A	0.160802	1.4977e-13	CD
2	111925292	rs11433691	ATTTTTTTTTTTTTTT	ATTTTTTTTTTTTTTTTT	0.133656	4.95992e-09	CD
2	111925292	NA	ATTTTTTTTTTTTTTT	ATTTTTTTTTTTTTTTT	-0.340459	8.14924e-07	CD
2	111926596	rs57640566	G	A	0.160811	1.49124e-13	CD
2	111926794	rs4468823	T	C	0.115384	1.88433e-08	CD
2	111927103	rs74562473	C	A	0.160343	1.8201e-13	CD
2	111928954	rs201491359	G	GC	-0.569675	1.59924e-08	CD
2	111929599	rs200162501	C	T	0.121727	3.50073e-09	CD
2	111929601	NA	T	TATTTATTTACTT	0.160206	1.90198e-13	CD
2	111929662	rs56097129	T	C	-0.127687	8.99449e-08	CD
2	111930820	rs75508922	G	T	0.16032	1.82777e-13	CD
2	111931689	rs529477616	GAA	GA	-0.214971	6.60657e-14	CD
2	111931689	NA	GAA	GAA	0.210169	2.35353e-13	CD
2	111931704	rs11902247	A	G	0.160842	1.50836e-13	CD
2	111932403	rs6755970	A	G	0.115415	1.87883e-08	CD
2	111935638	rs759161264	CGTGTGTGTGTGTGTGTGTGTGT	CGTGTGTGTGTGTGT	0.207983	1.1359e-18	CD
2	111935638	NA	CGTGTGTGTGTGTGTGTGTGTGT	CGTGTGTGTGTGTGTGTGTGTGT	-0.162399	1.52812e-09	CD
2	111937289	NA	TA	TA	-0.162923	9.67802e-14	CD
2	111937289	rs369142608	TA	TAA	0.159829	2.83348e-13	CD
2	111937479	rs79433506	G	A	0.160781	1.50256e-13	CD
2	111937528	rs79412926	A	G	0.211414	1.37477e-11	CD
2	111938139	rs113415773	C	T	0.160307	1.83758e-13	CD
2	111940113	rs34805317	TTT	TT	0.161396	1.2115e-13	CD
2	111941773	rs10207820	T	C	0.116008	1.64453e-08	CD
2	111943714	rs76852916	G	C	0.160769	1.51062e-13	CD
2	111944326	rs776451722	AT	T	0.132222	7.32824e-08	CD
2	111944614	rs112977309	C	T	-0.627241	1.23538e-26	CD
2	111946477	rs1516627	G	A	0.116137	1.58985e-08	CD
2	111947580	rs3761701	T	C	0.116133	1.59153e-08	CD
2	111948837	rs79728851	T	C	0.160298	1.84846e-13	CD
2	111949906	rs1113419	T	C	0.160289	1.82989e-13	CD
2	111951318	rs75413899	C	G	-0.174895	1.37672e-07	CD
2	111951555	rs367911936	A	AT	0.159842	2.99091e-13	CD
2	111952179	rs12470338	G	T	0.160755	1.52099e-13	CD
2	111954752	rs17175275	G	A	0.160765	1.51482e-13	CD
2	111954921	rs13386914	T	A	0.136417	1.94548e-11	CD
2	111955293	rs17175331	C	T	0.160813	1.48885e-13	CD
2	111955995	rs558967805	C	T	-0.574541	1.30808e-13	CD
2	111957565	rs7569614	T	C	0.146948	1.53672e-11	CD
2	111958740	rs7573344	A	G	-0.189458	8.79109e-13	CD
2	111960350	rs113494688	G	A	0.160784	1.50031e-13	CD
2	111960480	rs757136114	CAAAAAAAAAAAAAAAAAAAAAGAAAAG	CAAAAAAAAAAAAAAAAAAAAGAAAAG	0.180036	1.81384e-13	CD
2	111960517	rs7578057	A	G	0.160839	1.48057e-13	CD
2	111961176	NA	TTTTG	TTTG	0.190464	6.1939e-11	CD
2	111961176	NA	TTTTG	TTTTG	-0.137197	1.07462e-08	CD
2	111961743	rs150869316	A	C	-0.56967	1.59995e-08	CD
2	111961854	rs2871922	A	G	0.116114	1.60198e-08	CD
2	111964388	NA	TGTGTGTGTGTGC	TGTGTGTGTGTGTGT	-0.216212	9.36864e-13	CD
2	111964388	rs376484605	TGTGTGTGTGTGC	C	0.1524	3.95654e-12	CD
2	111964428	rs147531206	T	C	-0.498893	3.80721e-14	CD
2	111964913	rs6541971	A	G	0.116166	1.57534e-08	CD
2	111965540	rs4848908	A	G	-0.129535	6.43869e-08	CD
2	111965789	rs7579906	A	G	0.116119	1.59961e-08	CD
2	111968107	NA	A	A	-0.116222	1.54245e-08	CD
2	111968107	rs113538397,rs71226785	A	ATGTGTG	0.114841	2.28945e-08	CD
2	111969462	rs75461443	A	G	-0.564214	2.54915e-08	CD
2	111969691	rs35055243,rs760872480	TT	T	0.137714	3.49157e-09	CD
2	111969761	rs113088206	A	G	0.160752	1.53916e-13	CD
2	111969927	rs13419106	A	G	0.112279	2.25755e-08	CD
2	111970027	NA	T	T	-0.160787	1.50026e-13	CD
2	111970027	rs56272510	T	G	0.160786	1.50073e-13	CD
2	111970200	rs183026529	A	G	-0.569685	1.5984e-08	CD
2	111970773	NA	TCCTCCTCCTCCTCCCTCCTCCTCCTCCCCCCT	TCCTCCTCCTCCTCCCT	0.157345	3.56635e-13	CD
2	111970773	NA	TCCTCCTCCTCCTCCCTCCTCCTCCTCCCCCCT	TCCTCCTCCTCCTCCCTCCTCCTCCTCCCCCCT	-0.119407	2.1716e-08	CD
2	111971234	rs4434006	C	G	0.160789	1.49671e-13	CD
2	111973991	NA	CAAAA	CAA	0.167427	6.15909e-14	CD
2	111974011	NA	AG	AG	-0.125572	6.45572e-09	CD
2	111974011	rs34537631,rs775296303	AG	AAG	0.125553	6.47648e-09	CD
2	111974667	rs35096883	A	G	0.112233	2.2902e-08	CD
2	111974788	rs35594851,rs71226784	AAAAAGAAAGA	AAAAAAGAAAGA	0.139595	3.81727e-09	CD
2	111976120	rs66477683	G	A	0.116323	1.50834e-08	CD
2	111976140	rs68087924	G	A	0.11603	1.63357e-08	CD
2	111976403	rs66486378	G	C	0.116109	1.60379e-08	CD
2	111976522	rs373841182,rs70962971	CTGTGTGTGTGTGTGTGTGTGTG	CTGTGTGTGTGTGTGTGTGTG	-0.186589	6.64097e-12	CD
2	111976522	rs746405230,rs761472836	CTGTGTGTGTGTGTGTGTGTGTG	CTGTGTGTGTGTG	0.141951	5.12196e-11	CD
2	111976935	rs1607059	A	G	0.116112	1.60302e-08	CD
2	111978118	rs56125890,rs796616916	GT	G	0.119772	5.04415e-09	CD
2	111978118	NA	GT	GT	-0.118214	8.98463e-09	CD
2	111978378	rs7605527	A	C	0.116028	1.63468e-08	CD
2	111979065	rs10199083	C	T	0.116098	1.59971e-08	CD
2	111979146	rs10166564	T	G	0.11608	1.60793e-08	CD
2	111979608	rs10199616	C	T	0.11599	1.65354e-08	CD
2	111979715	rs10177803	G	A	0.11608	1.6083e-08	CD
2	111980512	rs11680354	G	A	0.116008	1.6464e-08	CD
2	111980669	rs113629868	C	T	0.160788	1.49883e-13	CD
2	111980985	rs6725192	G	A	0.116079	1.6085e-08	CD
2	111981485	rs10171174	A	G	0.11608	1.6083e-08	CD
2	111981738	NA	TACACAC	TACACAC	-0.140023	1.65383e-11	CD
2	111981905	rs4848918	T	C	0.117904	1.01019e-08	CD
2	111982669	rs1996322	C	T	0.117904	1.01018e-08	CD
2	111982796	rs1996323	G	A	0.117904	1.01018e-08	CD
2	111983018	NA	CGAT	CGAT	-0.167622	1.2586e-14	CD
2	111983018	rs386649207	CGAT	CGG	0.165151	3.14971e-14	CD
2	111983520	rs10188640	G	A	0.117934	1.00229e-08	CD
2	111983522	rs10188642	G	A	0.117934	1.00229e-08	CD
2	111983529	rs77290039	G	A	0.165158	3.13077e-14	CD
2	111983716	rs10180345	A	G	0.117905	1.00812e-08	CD
2	111984498	rs1996325	A	G	0.117904	1.01018e-08	CD
2	111984874	rs4848923	T	C	0.117904	1.01018e-08	CD
2	111985808	rs11676037	A	G	0.117904	1.01018e-08	CD
2	111986223	rs1516628	G	A	0.117904	1.01018e-08	CD
2	111986340	rs1554214	G	A	0.117904	1.01019e-08	CD
2	111986521	rs1554215	T	A	0.117904	1.0102e-08	CD
2	111986683	rs10207726	C	T	0.1675	7.66944e-16	CD
2	111986936	rs1996326	T	C	0.117904	1.01019e-08	CD
2	111987150	rs1996327	A	T	0.117904	1.01019e-08	CD
2	111987537	rs13394651	T	A	0.117904	1.01019e-08	CD
2	111987850	rs870762	C	T	0.117904	1.01019e-08	CD
2	111988004	NA	TTTTG	TTTTG	-0.117508	2.58552e-08	CD
2	111988197	rs76944504	G	A	0.165179	3.11878e-14	CD
2	111989314	rs13385764	C	T	0.118122	9.47518e-09	CD
2	111989360	NA	C	C	-0.144553	1.61073e-12	CD
2	111989360	rs542733750,rs572180100	C	CT	0.144406	1.75695e-12	CD
2	111989546	rs13399108	A	G	0.117904	1.01021e-08	CD
2	111990076	rs11123073	G	A	0.117904	1.01021e-08	CD
2	111990555	rs7564225	C	T	0.117904	1.01022e-08	CD
2	111990937	rs10186291	A	G	0.117904	1.01022e-08	CD
2	111991387	rs10189399	T	A	0.117904	1.01037e-08	CD
2	111991603	rs562349231	C	CA	-0.507037	3.4137e-13	CD
2	111991934	rs7571009	C	T	0.118609	8.23597e-09	CD
2	111992017	rs7571120	C	T	0.117904	1.01018e-08	CD
2	111992386	rs35456831,rs397786319	G	GA	0.117904	1.01018e-08	CD
2	111992966	rs7588459	A	T	0.117904	1.01018e-08	CD
2	111993137	rs34102321,rs397720793,rs759686241	TGTG	T	0.117904	1.01018e-08	CD
2	111993408	rs143503756	T	C	-0.636279	3.99595e-07	CD
2	111993939	rs76514293	A	C	0.165151	3.14968e-14	CD
2	111993957	rs77226570	G	A	0.165151	3.14971e-14	CD
2	111994160	rs77739234	G	A	-0.174777	1.40002e-07	CD
2	111994351	rs7604639	G	A	0.117904	1.01017e-08	CD
2	111994565	rs7592909	A	C	0.117904	1.01019e-08	CD
2	111995303	rs6739294	G	A	0.117904	1.01019e-08	CD
2	111995443	rs77702371	A	G	0.164685	3.86523e-14	CD
2	111995520	rs6726639	A	C	0.117904	1.01019e-08	CD
2	111995653	rs11683421	T	C	0.117904	1.01018e-08	CD
2	111996204	rs34346510,rs397870972	TA	T	0.117906	1.01062e-08	CD
2	111996306	rs10173553	C	T	0.117904	1.0102e-08	CD
2	111997251	rs3811632	G	T	0.1675	7.66948e-16	CD
2	111997424	rs2230515	A	G	0.117904	1.01018e-08	CD
2	111997632	rs3811636	G	A	0.117905	1.01007e-08	CD
2	111997669	rs3811637	G	C	0.117904	1.01017e-08	CD
2	111998779	rs62162478	A	C	-0.129638	6.55084e-08	CD
2	111999004	rs58065683	A	G	0.165151	3.14976e-14	CD
2	111999014	rs10195405	A	T	0.1675	7.66894e-16	CD
2	111999848	rs11690939	T	G	0.117904	1.01016e-08	CD
2	111999869	rs79464516	A	G	0.165151	3.14976e-14	CD
2	112000169	rs4521048	G	A	0.165151	3.15054e-14	CD
2	112000982	rs79058693	T	A	0.165151	3.14954e-14	CD
2	112001605	rs4519530	T	C	0.11785	1.02796e-08	CD
2	112001750	rs565146336	C	A	-0.574541	1.30807e-13	CD
2	112002287	rs4528767	G	C	0.165151	3.14982e-14	CD
2	112003367	rs4353657	C	A	0.122413	2.71449e-09	CD
2	112003457	rs4303721	G	T	0.122412	2.71531e-09	CD
2	112003733	rs4278932	G	A	0.165151	3.14979e-14	CD
2	112004076	rs4848933	C	G	0.122412	2.71531e-09	CD
2	112004275	rs62162480	C	T	-0.138011	1.98513e-10	CD
2	112005046	rs7580261	C	T	-0.172298	4.22041e-11	CD
2	112006063	rs7583987	C	G	0.122457	2.68288e-09	CD
2	112006133	rs4511729	T	C	0.117902	1.01424e-08	CD
2	112006931	rs4349353	G	A	0.165122	3.18832e-14	CD
2	112007018	rs111999891,rs71705068	A	ATTTG	0.117902	1.01427e-08	CD
2	112007854	rs35007634,rs397873352	GT	G	0.165062	3.26395e-14	CD
2	112007854	NA	GT	GT	-0.158873	2.5299e-13	CD
2	112008396	rs1131244	A	G	0.122471	2.67312e-09	CD
2	112008685	rs10210692	A	G	0.122466	2.67709e-09	CD
2	112008727	rs55766181	G	C	0.165122	3.18827e-14	CD
2	112008742	rs55799805	T	C	0.165122	3.18827e-14	CD
2	112009829	rs11884641	A	G	0.165107	3.20779e-14	CD
2	112009906	rs11884693	A	G	0.165122	3.18837e-14	CD
2	112010162	rs75313362	A	G	0.164656	3.91241e-14	CD
2	112010247	rs77781750	A	G	0.165122	3.18828e-14	CD
2	112010364	rs77306155	A	G	0.165122	3.18827e-14	CD
2	112010600	NA	T	T	-0.165122	3.18833e-14	CD
2	112010600	rs7563113	T	A	0.165122	3.18833e-14	CD
2	112011414	rs12469210	G	A	0.165122	3.18852e-14	CD
2	112011762	rs11887652	A	G	0.165122	3.18845e-14	CD
2	112012144	rs28377357	G	A	0.172423	1.13324e-16	CD
2	112012224	rs78116208	C	T	0.164486	4.19127e-14	CD
2	112012307	NA	CA	CA	-0.116207	1.04688e-08	CD
2	112012307	rs112724929	CA	CAC	0.110889	4.22658e-08	CD
2	112012557	rs11683409	G	C	0.127067	7.112e-10	CD
2	112013193	rs4374383	A	G	0.115567	1.8958e-08	CD
2	112013221	rs4500955	T	C	0.110411	8.82543e-08	CD
2	112013222	rs57116599	G	A	0.181921	1.1495e-15	CD
2	112014037	NA	TTTG	TGG	0.154623	3.66827e-12	CD
2	112014037	NA	TTTG	TTTG	-0.132062	7.04624e-10	CD
2	112014542	rs34015537,rs796316623	CA	C	0.113931	2.97239e-08	CD
2	112014626	rs4524124	A	G	0.113929	2.97417e-08	CD
2	112014888	rs6709662	T	C	0.113933	2.97065e-08	CD
2	112015217	rs4525705	A	G	0.113931	2.9718e-08	CD
2	112015576	rs4627569	T	C	0.11393	2.97185e-08	CD
2	112015789	rs6710591	A	G	0.11393	2.97135e-08	CD
2	112015923	rs6710733	A	G	0.165117	3.36061e-14	CD
2	112015951	rs111619827,rs367674420	TCTTGTAC	T	0.113929	2.97143e-08	CD
2	112016257	rs6711146	A	G	0.113929	2.97129e-08	CD
2	112016617	rs11887259	T	C	0.113928	2.97119e-08	CD
2	112016828	rs4305289	G	A	0.113927	2.97116e-08	CD
2	112017490	rs7425877	C	T	0.135889	1.12418e-11	CD
2	112017490	NA	C	C	-0.136929	1.2517e-11	CD
2	112017632	NA	CAA	CAA	-0.113905	3.14197e-08	CD
2	112017632	rs35461094	CAA	CA	0.112239	4.94171e-08	CD
2	112017969	rs61583444	A	G	0.165128	3.34992e-14	CD
2	112018075	rs10187041	G	T	0.113924	2.97117e-08	CD
2	112018500	rs57732600	A	T	0.16513	3.34769e-14	CD
2	112019017	rs144808508,rs398042578,rs56346356,rs71385856,rs753099328	CACACACACACACACACA	CACACACACACACA	0.114304	2.68203e-08	CD
2	112019017	NA	CACACACACACACACACA	CACACACACACACACACA	-0.113688	3.17916e-08	CD
2	112019149	rs3811638	A	G	0.113919	2.97157e-08	CD
2	112019402	rs3811640	C	A	0.169184	1.15015e-15	CD
2	112019864	rs6712080	C	T	0.165171	3.30235e-14	CD
2	112020812	rs55792453	C	T	0.164173	4.69326e-14	CD
2	112020864	rs11683819	A	G	0.113911	2.97276e-08	CD
2	112020932	rs11893308	A	G	0.165135	3.33944e-14	CD
2	112021136	rs4643544	T	G	0.113915	2.96923e-08	CD
2	112021709	rs10667527,rs368929697,rs3841095	A	ATC	0.113906	2.97379e-08	CD
2	112021872	rs6737989	T	G	0.165135	3.33727e-14	CD
2	112023392	rs55812028	C	T	0.159088	2.63826e-13	CD
2	112025098	rs77209182	G	A	-0.179207	8.73893e-08	CD
2	112025795	rs12474039	G	A	0.165201	3.27855e-14	CD
2	112026380	rs6730521	A	G	0.165222	3.26005e-14	CD
2	112027176	rs72825675	TAC	CAC	-0.27722	4.31874e-13	CD
2	112027660	rs6541998	T	C	0.113923	2.94556e-08	CD
2	112028193	rs6738237	A	G	0.164695	4.05849e-14	CD
2	112028946	rs147500027,rs386390905	A	AT	0.164697	4.05427e-14	CD
2	112030250	rs4525701	A	G	-0.123672	1.06871e-07	CD
2	112030841	rs4848967	G	A	0.152537	5.6229e-09	CD
2	112030888	rs13015619	A	C	0.112636	5.71774e-08	CD
2	112033828	rs749804263	G	A	-0.670659	3.59729e-07	CD
2	112036794	rs747267237	A	G	-0.649406	2.32693e-07	CD
2	112041515	rs55641603	T	C	-0.113744	8.08689e-07	CD
2	112041867	rs4848262	G	A	-0.128246	6.31049e-10	CD
2	112042430	NA	CAT	CAT	0.115454	7.48245e-09	CD
2	112044380	rs6717702	G	A	-0.119159	2.28156e-07	CD
2	112046416	rs766682155	T	G	-0.670665	3.59474e-07	CD
2	112051259	rs4491736	A	G	-0.132651	4.26733e-10	CD
2	112051484	NA	ATATATATATATATATATATATATATTTTTTT	TTTTTTTTTTTT	-0.151217	4.89257e-09	CD
2	112051484	NA	ATATATATATATATATATATATATATTTTTTT	ATATATATATATATATATATATATATTTTTTTTTTTTTTT	0.211307	5.50668e-09	CD
2	112051484	NA	ATATATATATATATATATATATATATTTTTTT	ATATATATATATATATTTTTTTTTTTTT	-0.263852	1.52511e-08	CD
2	112051484	NA	ATATATATATATATATATATATATATTTTTTT	ATTTTTTTTT	-0.342937	3.83256e-08	CD
2	112051484	NA	ATATATATATATATATATATATATATTTTTTT	ATATATATATATATATATATATATATTTTTTTTTTTT	0.22749	3.94064e-07	CD
2	112051642	rs4567941	G	C	-0.128878	5.03909e-10	CD
2	112052564	rs36153567,rs372255489	TTCTCTT	TTC	-0.153902	2.22515e-15	CD
2	112052564	NA	TTCTCTT	TTCTCTT	0.153902	2.22551e-15	CD
2	112052695	rs6718840	A	G	-0.128834	5.07036e-10	CD
2	112053231	rs7570077	A	C	-0.140935	1.91239e-11	CD
2	112053231	NA	A	A	0.140934	1.91344e-11	CD
2	112053405	rs756053042	C	T	-0.747652	1.466e-10	CD
2	112054279	rs3811642	C	T	-0.114651	6.50739e-07	CD
2	112055265	rs4078410	T	C	-0.129213	4.53375e-10	CD
2	112055814	rs9308665	C	G	-0.128649	5.39028e-10	CD
2	112056468	rs6713344	T	C	-0.140717	2.06547e-11	CD
2	112057713	rs6760032	C	G	-0.119665	6.89255e-09	CD
2	112057928	rs9308666	G	A	-0.119326	7.58875e-09	CD
2	112058470	rs4848978	T	C	-0.119798	6.6218e-09	CD
2	112064921	rs12469847	T	C	-0.119854	6.57387e-09	CD
2	112065664	rs55778773	A	G	-0.160814	3.59389e-08	CD
2	112065743	rs10171979	C	A	-0.119849	6.5766e-09	CD
2	112068501	rs4848984	G	A	-0.096932	7.78477e-07	CD
2	112076856	NA	GTGTGTGTGTGTGTGTGTGTG	GTGTGTGTGTGTGTGTGTGTGTGTG	0.150605	2.43964e-08	CD
2	112076856	NA	GTGTGTGTGTGTGTGTGTGTG	GTGTGTGTGTGTGTGTGTGTGTGTGTGTGTG	-0.657038	4.08207e-08	CD
2	112076856	NA	GTGTGTGTGTGTGTGTGTGTG	GTGTGTGTGTGTGTGTGTGTGTGTGTGTGTGTGTG	-0.319438	5.47613e-08	CD
2	112078061	rs79324126	C	T	-0.46227	3.49852e-07	CD
2	112090379	NA	ATTGGTTGGTTGGTTGG	ATTGGTTGGTTGGTTGG	0.100246	2.78713e-07	CD
2	112099545	NA	TATATATATATAC	TATATATATATATATATATATAC	-0.299704	1.62756e-11	CD
2	112099545	rs765235576	TATATATATATAC	TATATATAT	0.190443	9.38811e-07	CD
2	112104385	rs115853487	T	C	0.186696	1.08107e-08	CD
2	112113433	rs185323633	C	T	-0.559358	7.99481e-07	CD
2	112119045	rs114320154	C	G	0.185881	9.78729e-09	CD
2	112120177	rs13403724	T	C	-0.231581	2.2431e-09	CD
2	112120961	NA	TAATAATAATAAT	T	-0.271452	2.62562e-07	CD
2	112120990	NA	ATAATAATAG	G	-0.163842	1.4867e-07	CD
2	112124567	rs143714168	C	T	-0.464157	2.82518e-07	CD
2	112124654	rs184756107	A	G	-0.409864	7.68441e-13	CD
2	112126168	rs115795637	G	A	0.185852	9.84112e-09	CD
2	112129880	rs555367725	C	T	-0.579672	6.88751e-12	CD
2	112130902	rs57815649,rs761255788	TG	TTTTG	-0.330323	4.15722e-09	CD
2	112130902	rs761255788	TG	TTTTTG	-0.139445	9.34201e-07	CD
2	112132076	NA	AGAGAA	AGAGAA	-0.186646	6.5186e-09	CD
2	112132076	rs535705903	AGAGAA	AG	0.185285	1.08433e-08	CD
2	112135122	rs187056551	G	A	-0.48979	1.27043e-13	CD
2	112145283	rs149785183	TGATT	T	-0.457757	2.01055e-07	CD
2	112145283	NA	TGATT	TGATT	0.441878	4.33851e-07	CD
2	112151335	rs144672004	C	G	-0.321626	7.8932e-08	CD
2	112160718	rs531959795	A	G	-0.259588	6.40451e-08	CD
2	112160782	rs74526201,rs779484157	GCACGCACACGCACACACG	GCACGCACACGCACA	-0.313617	4.14034e-07	CD
2	112160848	rs397796014,rs71826516	GCACA	GCA	-0.106623	3.86242e-08	CD
2	112160848	NA	GCACA	GCACA	0.096149	7.57101e-07	CD
2	112160892	rs113858761	T	G	-0.596425	3.18723e-25	CD
2	112162766	rs1320359	A	T	-0.095343	8.77582e-07	CD
2	112166406	rs4849048	T	C	-0.109766	1.91028e-08	CD
2	112166569	rs4848279	A	C	-0.113534	8.49873e-09	CD
2	112167330	rs10189625	T	C	-0.113527	8.50335e-09	CD
2	112167885	rs137969881	GTTATGTTATGTTATGTTATGTTATGTTATGTTATGTTCACTGCTACTTGCCCTG	GTTATGTTATGTTATGTTATGTTATGTTATGTTATGTTATGTTATGTTATGTTCACTGCTACTTGCCCTG	0.139364	4.41732e-07	CD
2	112169990	rs13419623	T	C	-0.112694	1.08136e-08	CD
2	112170404	rs12711734	G	A	-0.108174	2.98723e-08	CD
2	112171238	rs10200201	A	G	-0.108888	2.77102e-08	CD
2	112171904	rs10864899	A	G	-0.111655	1.44979e-08	CD
2	112171908	rs10864900	G	A	-0.111232	1.64741e-08	CD
2	112176171	rs547801500	G	A	-0.484029	3.95318e-09	CD
2	112178007	NA	AC	AC	0.520451	7.86055e-10	CD
2	112178007	NA	AC	ACA	-0.51602	1.44434e-09	CD
2	112182792	rs147423265	C	T	-0.504008	6.90062e-10	CD
2	112184846	rs140335459,rs745687878	C	CAT	-0.219837	9.95259e-09	CD
2	112184846	NA	C	C	0.219837	9.95284e-09	CD
2	112186685	rs144369092	C	T	-0.680723	9.93177e-11	CD
2	112187585	rs542302747	G	A	-0.521911	2.7788e-13	CD
2	112188497	rs11889373	T	C	-0.233805	1.55452e-08	CD
2	112195222	rs11885036	C	T	-0.234722	2.48138e-08	CD
2	112197262	rs59074808	CACACACACACACAGAGAGAGAGAGAGAGAGAGAGAGAGAGAGAGAC	CACACACACACACACACACAGAGAGAGAGAGAGAGAGAGAGAGAGAGAGAGAC	0.15256	5.18157e-07	CD
2	112213634	rs781574295	G	A	-0.718601	5.74852e-10	CD
2	112214031	rs191264497	C	T	-0.619081	3.73053e-11	CD
2	112227832	rs188421915	A	G	-0.392172	3.14618e-09	CD
2	112230930	rs540736599	CTTCTT	C	-0.61564	3.99978e-11	CD
2	112240604	rs138760990	C	T	-0.348667	5.40444e-10	CD
2	112240984	NA	T	TGT	-0.142172	1.25379e-10	CD
2	112244030	NA	A	G	-0.284121	1.56848e-08	CD
2	112244031	NA	A	G	-0.284121	1.5685e-08	CD
2	112244032	NA	A	C	-0.284121	1.5685e-08	CD
2	112244033	NA	A	C	-0.284121	1.5685e-08	CD
2	112244034	NA	A	G	-0.284121	1.5685e-08	CD
2	112244035	NA	T	G	-0.284121	1.56848e-08	CD
2	112244036	NA	A	G	-0.284121	1.5685e-08	CD
2	112244037	NA	A	C	-0.284121	1.5685e-08	CD
2	112244039	NA	A	C	-0.284121	1.56848e-08	CD
2	112244041	NA	A	G	-0.284121	1.5685e-08	CD
2	112244041	NA	ATA	A	-0.284121	1.5685e-08	CD
2	112244046	NA	T	G	-0.284121	1.5685e-08	CD
2	112244050	NA	A	ACG	-0.279678	1.50233e-07	CD
2	112244051	NA	T	C	-0.279678	1.50233e-07	CD
2	112244052	NA	A	C	-0.279678	1.50233e-07	CD
2	112244053	NA	TAAAAGGATATGAATAA	T	-0.279678	1.50233e-07	CD
2	112244070	NA	A	G	-0.279678	1.50233e-07	CD
2	112250180	rs17781007	C	T	-0.20457	5.29553e-07	CD
2	112256275	rs142633276	A	G	-0.392144	3.1541e-09	CD
2	112268107	rs187037855	A	G	-0.392144	3.15411e-09	CD
2	112269443	rs10571030,rs796743557	AAAG	A	-0.221765	5.11824e-08	CD
2	112278187	rs527259371	G	A	-0.504074	6.86512e-10	CD
2	112282986	rs111729053	T	C	0.173821	1.12661e-07	CD
2	112284164	rs5833442	GTTGAG	G	-0.221745	5.13518e-08	CD
2	112284164	NA	GTTGAG	GTTGAG	0.221744	5.13581e-08	CD
2	112285037	rs144965846	A	T	-0.221738	5.14083e-08	CD
2	112286806	rs188901631	C	T	-0.615638	4.00035e-11	CD
2	112298866	rs12472760	A	T	-0.218516	1.82004e-07	CD
2	112302290	rs75963216	C	T	-0.221664	5.20253e-08	CD
[truncated: 1,528 more rows]
